# Supplementary material for: Putative Self-Organizing Human Corneal Organoids Recapitulate Human Corneal Architecture and Cellular Diversity
Source: Bioengineering (Basel). 2026 Apr 29;13(5):518. doi: 10.3390/bioengineering13050518 (PMC13203710; doi:10.3390/bioengineering13050518)
Supplement: Supplementary file 1 [file bioengineering-13-00518-s001.zip]

Archive with 1 entries (1 files):
- bioengineering-4189255-supplementary.xlsx
