# Supplementary material for: Putative Self-Organizing Human Corneal Organoids Recapitulate Human Corneal Architecture and Cellular Diversity
Source: Bioengineering (Basel). 2026 Apr 29;13(5):518. doi: 10.3390/bioengineering13050518 (PMC13203710; doi:10.3390/bioengineering13050518)
Supplement: Supplementary file 1 [file bioengineering-13-00518-s001.zip › bioengineering-4189255-supplementary.xlsx]

## Sheet: C0
	avg_log2FC	p_val_adj
TNFAIP6	1.45275	0
CADM1	1.31272	0
SFRP2	1.2967	0
ARL4C	1.2742	0
TENT5A	1.2729	0
RSPO3	1.26338	0
THBS2	1.16247	0
THBS1	1.11056	0
CXCL14	1.08502	4.99229e-293
CEBPD	1.07143	0
NNMT	1.07097	0
GREM1	1.04298	5.25779e-286
CSRP2	0.996398	8.9248e-207
HAS2	0.991893	0
FRMD6	0.900732	2.74126e-255
COL1A1	0.882953	0
SPATS2L	0.872135	1.95141e-283
COL14A1	0.845081	0
HILPDA	0.83931	1.28257e-136
SERPINF1	0.807815	3.98629e-241
COL1A2	0.807741	0
TGFBI	0.807005	1.72649e-280
BX322234.1	0.806024	6.73862e-223
THY1	0.800524	8.88274e-265
LINC00632	0.794195	1.03081e-228
PROK2	0.782504	0
WIPI1	0.77061	1.50414e-248
OGN	0.767711	1.95001e-230
DNAJB4	0.755305	2.42589e-184
ID3	0.748401	1.70956e-121
LRRC15	0.731557	0
FN1	0.718441	1.98019e-219
PNRC1	0.716628	0
BCL2L11	0.716357	1.36283e-225
SLC7A5	0.715842	1.48563e-212
CH25H	0.71256	1.711e-127
ARHGAP29	0.71104	3.51712e-169
RAI14	0.710522	1.55055e-235
INHBA	0.710364	7.72503e-133
NKD2	0.701548	3.20212e-252
SPARC	0.701174	6.81139e-284
ZFP36L1	0.690281	8.10029e-156
RAP1B	0.686335	1.62459e-203
PBX1	0.682591	5.89935e-216
RHOBTB3	0.666218	6.90982e-170
FTL	0.65787	5.30377e-249
TLE1	0.653784	1.89491e-185
COL18A1	0.649293	1.8454e-188
CEBPB	0.645137	9.72062e-182
CXCL2	0.638246	4.41304e-88
LUM	0.63675	2.45324e-207
COLEC12	0.633872	4.52531e-221
PGF	0.620339	7.74101e-105
CXCL3	0.615944	7.87003e-82
ARRDC3	0.613525	8.49902e-144
DSEL	0.611518	2.80965e-116
SEPTIN11	0.603697	2.12754e-191
CCL2	0.601269	8.76564e-102
MSX1	0.60032	1.50037e-226
FNDC3B	0.597539	6.08001e-173
CREB3L1	0.597224	1.06295e-191
DUSP4	0.596719	1.81619e-131
TCF4	0.593373	6.53033e-135
GADD45B	0.590061	7.87012e-89
HTRA1	0.589309	1.78109e-177
DKK1	0.58839	9.65158e-58
CDH11	0.584954	3.29802e-167
MT1X	0.578285	8.2356e-13
EPB41L3	0.576321	1.26209e-151
ITGA11	0.568847	4.98579e-196
GCLM	0.566473	5.99498e-134
PALM2-AKAP2	0.565067	5.36711e-127
STK17A	0.56317	2.1719e-163
MARCKS	0.558025	3.33251e-165
CYCS	0.554284	8.59416e-164
NR4A2	0.553239	8.1547e-134
NFKBIA	0.552941	1.60088e-113
TSHZ3	0.550195	9.95685e-195
MEF2A	0.549433	5.63629e-146
CHSY1	0.542283	3.1223e-139
CYP26B1	0.54157	1.03955e-155
HLA-B	0.540819	5.03209e-95
CXCL1	0.532832	3.80039e-62
MEST	0.530734	1.4723e-145
NFKB1	0.529861	6.40402e-87
SAMD5	0.527263	2.20743e-139
RDH10	0.527114	1.34225e-112
RAPH1	0.526445	5.81081e-139
NFIL3	0.525233	2.88768e-147
COL16A1	0.522172	9.56015e-188
SERPINH1	0.520596	7.62723e-180
NEDD9	0.517898	5.76994e-165
UGCG	0.517204	6.92484e-118
LBH	0.516196	4.17458e-95
COL12A1	0.516102	7.55549e-105
GPC3	0.515929	8.03545e-147
CCN1	0.514804	1.90471e-63
FBN1	0.508453	5.65592e-139
ATF3	0.505576	1.19864e-81
SMOC2	0.502501	2.71419e-183
KLF9	0.498109	6.65235e-133
SUGCT	0.49507	4.04444e-191
BNIP3L	0.494323	7.82858e-95
IER3	0.493399	1.65366e-35
TOB1	0.488542	2.70687e-107
TNFSF9	0.487309	4.58195e-157
NRP1	0.486276	2.09777e-157
FARP1	0.486026	1.80077e-169
IL6	0.48513	3.13611e-61
TGFBR3	0.484447	1.0904e-124
SGCD	0.481972	2.62601e-129
INSIG1	0.479892	2.67758e-52
NFE2L2	0.476188	3.18337e-137
FOXQ1	0.471606	2.60217e-129
EMX2	0.470437	1.12843e-179
ZMAT3	0.469469	8.89981e-121
RPS19	0.469195	2.65411e-297
DCN	0.468716	1.27025e-146
NR4A3	0.468594	1.18946e-87
MEIS2	0.464886	1.5302e-235
PTGS2	0.45525	9.60418e-75
FSTL3	0.454016	4.58371e-120
LRRN1	0.452767	7.59251e-175
ZNF331	0.452569	4.7314e-64
IMPA2	0.452334	5.54692e-103
BAX	0.452016	3.07489e-107
PRICKLE1	0.450886	3.1755e-173
NTRK2	0.450439	2.94742e-85
PKDCC	0.447793	8.88385e-180
KIF1B	0.446076	3.72944e-109
MACO1	0.445538	1.50111e-91
COL3A1	0.443166	2.21428e-156
CNN3	0.44284	6.59802e-100
PMEPA1	0.442685	4.87672e-98
HMCN1	0.442366	4.99656e-132
NRN1	0.441935	4.95152e-176
HLA-A	0.439072	2.53379e-125
RRBP1	0.438278	2.16368e-134
ARF4	0.437483	3.58444e-134
EDIL3	0.437029	3.76778e-143
BASP1	0.432985	4.89084e-104
SASH1	0.430729	6.88813e-89
PLXDC2	0.427692	7.61771e-110
ERRFI1	0.42638	6.49154e-48
FMOD	0.416901	2.5768e-134
BCL7A	0.416169	5.43188e-198
RCN3	0.414098	1.07721e-109
CDKN1C	0.41366	1
PTK7	0.4128	1.84255e-115
ITIH5	0.412371	5.01631e-104
EPAS1	0.41119	2.47508e-89
TSHZ1	0.41065	1.76398e-111
COL5A1	0.407773	9.53215e-121
CALU	0.404874	7.07256e-125
RAB11FIP2	0.40262	1.45186e-90
PRRX2	0.400697	4.25816e-67
IRX2	0.400184	2.49294e-99
P4HA2	0.399981	8.41816e-98
P4HB	0.398774	1.00143e-113
PLPP1	0.398755	1.78605e-99
RGS16	0.397968	3.65916e-35
ADAMTS9	0.397184	4.16133e-116
KLF3	0.397008	3.79711e-89
EFHD2	0.394323	2.37814e-110
ADAMTS1	0.393405	1.02102e-13
COL5A2	0.391609	6.31768e-98
LTBP1	0.391005	1.04352e-85
JAK1	0.386163	9.02771e-71
IFNGR2	0.382658	7.36819e-98
ARSG	0.381642	6.42991e-121
SH3BP4	0.380378	1.22211e-144
FBN2	0.379542	6.05055e-114
WNT5B	0.378908	9.21059e-113
SPON1	0.378813	5.63003e-90
HIF1A	0.378797	2.48252e-74
RBM3	0.374323	3.3971e-85
PRSS23	0.372817	1.47872e-88
TACC1	0.372272	2.761e-75
KDELR2	0.370492	2.18928e-94
LINC01503	0.37044	1.4898e-151
FBLN1	0.369937	5.90795e-72
RUNX3	0.367138	1.66532e-96
GPCPD1	0.365396	5.80521e-65
EEF1A1	0.364756	6.96216e-209
LIMA1	0.363207	6.99531e-71
NAMPT	0.361008	5.98339e-73
PHACTR3	0.358595	5.19106e-169
SEC22B	0.356118	1.45192e-77
NUCB2	0.356059	1.52932e-68
TRPS1	0.351956	5.2096e-99
SORBS2	0.35173	3.67942e-217
KPNA2	0.350975	3.65281e-57
COL13A1	0.350598	2.56123e-113
HMOX1	0.35047	2.19597e-39
CXCL8	0.349628	1.77519e-37
RPS28	0.348724	2.57904e-196
PDE7B	0.348702	1.47142e-70
IDI1	0.34712	1.11824e-39
ATP11A	0.346246	1.4939e-115
CHMP1B	0.345608	3.73173e-19
MIR4435-2HG	0.343924	8.83373e-39
RAB31	0.343851	2.23565e-97
GAS7	0.341788	4.29216e-66
SAR1A	0.339172	1.54423e-79
FAT1	0.33883	1.03016e-62
HS6ST1	0.33838	2.2633e-103
HIST1H4C	0.335762	3.4278e-56
SAMD4A	0.334442	5.67688e-75
GSTM3	0.331796	1.52583e-67
TNFAIP8	0.328502	9.18558e-45
FOSL2	0.327833	6.52604e-70
PTBP3	0.327386	5.82096e-100
ELOC	0.325891	4.39806e-42
BICC1	0.325643	3.08142e-67
TRAM1	0.325149	1.36814e-65
RABAC1	0.32453	5.7337e-80
SAV1	0.3244	8.14244e-80
COL8A1	0.324227	6.03719e-61
EFNB2	0.321624	2.31025e-56
FKBP9	0.320423	2.95289e-76
CAPZA2	0.320065	5.62712e-68
ADGRL2	0.318309	2.01849e-88
RUNX1	0.317296	7.60546e-62
KLF6	0.316873	4.17424e-50
SNAI2	0.316501	4.59718e-63
FLRT2	0.315834	3.03706e-55
EN1	0.315619	9.70058e-204
SRSF6	0.315259	2.88351e-64
SIRT1	0.315117	1.55401e-56
ARID5B	0.314249	4.15474e-39
SRSF5	0.312602	2.59984e-63
C12orf75	0.312455	1.35495e-80
CLEC11A	0.312343	5.11796e-70
EGLN1	0.312227	2.96718e-71
ATP6V1B2	0.311893	7.7306e-99
DPYSL3	0.310317	1.53218e-52
SOD2	0.309281	2.33075e-41
MAFG	0.308646	6.20079e-67
TRABD2B	0.308095	6.17036e-138
ABCA1	0.307206	6.74646e-47
ZNF217	0.307083	8.4891e-83
TNC	0.307023	4.03933e-50
WTAP	0.306503	2.67462e-41
COL6A2	0.305518	7.61772e-103
EDN3	0.303442	1.44798e-241
ABI2	0.302822	1.41882e-49
SEC61B	0.302091	2.73592e-82
MEF2C	0.301755	4.50738e-66
CDC42EP3	0.301647	3.06949e-65
ROR2	0.301636	1.3503e-85
LINC-PINT	0.300872	7.90711e-53
LDHA	0.299991	1.29219e-64
DNM3OS	0.299455	7.57987e-59
COL4A5	0.299053	3.28516e-92
DSE	0.29877	5.70004e-52
FKBP10	0.29772	6.65381e-55
PARVA	0.297616	6.58995e-62
HES4	0.297213	1.51973e-34
SLC25A6	0.297156	1.02281e-65
LFNG	0.29626	1.90416e-87
AHCYL1	0.294062	1.26443e-54
ANGPTL2	0.290876	3.29941e-70
RPS27L	0.290258	1.54627e-47
SLC7A11	0.290083	1.47607e-49
REXO2	0.288899	1.16502e-52
COL10A1	0.2886	4.73011e-86
CREB5	0.288597	4.00461e-31
LRRC59	0.288343	6.46214e-55
TMEM263	0.288318	7.37406e-51
CDK6	0.286403	6.69387e-71
STAT3	0.28591	1.15149e-53
CAMK2N1	0.284793	5.26778e-52
PPP1R14A	0.284559	8.8444e-68
MYOF	0.28449	3.79479e-69
PAPPA	0.28296	9.41682e-76
APP	0.282304	1.58796e-49
ATF5	0.281896	2.63025e-39
P4HA1	0.280831	8.74916e-66
BTG3	0.280457	1.25738e-45
EIF1	0.279835	6.52981e-148
NEK6	0.278992	1.12817e-86
IGF1R	0.276112	2.8949e-60
ARMCX3	0.276076	7.29335e-52
PDE4DIP	0.275617	2.67373e-64
ALDH1L2	0.275468	4.23089e-81
PPIB	0.274515	5.58856e-68
PYCR1	0.274489	9.10274e-57
RPS17	0.274121	3.83622e-31
RPL18A	0.272773	1.40937e-107
IGFBP5	0.271873	2.01088e-11
CKAP4	0.271703	2.03033e-51
TMF1	0.271469	6.36658e-49
AL139393.3	0.270534	3.28267e-50
SNHG16	0.269775	6.15366e-50
PFKFB3	0.269696	1.21285e-39
NDUFAF8	0.267878	5.09846e-50
CNTN4	0.267071	1.18801e-115
ACTR2	0.266421	3.07653e-53
CYTOR	0.265628	3.48823e-37
ERN1	0.265047	4.93987e-61
MXD4	0.264383	9.89132e-55
PSAT1	0.262622	2.59504e-48
MFAP4	0.262105	1.17587e-31
IFT20	0.260788	8.23442e-57
RPL31	0.260508	4.62554e-47
ADAMTS5	0.260446	1.06688e-62
YIF1A	0.259888	3.80294e-48
HLA-C	0.259767	1.00888e-47
COL4A1	0.258575	3.63137e-23
HDLBP	0.257795	9.00893e-45
COL6A1	0.257411	8.13692e-75
CDON	0.257321	5.85396e-93
MYLIP	0.257131	1.43374e-51
GGCT	0.256919	1.36179e-36
FGF7	0.256583	2.21702e-29
AHR	0.253247	8.74064e-46
GNL3	0.252978	1.11476e-41
SRA1	0.25243	4.95149e-47
SLC38A2	0.252173	1.20386e-48
EPHB3	0.251249	4.47014e-95
COPB2	0.250939	1.37216e-37
JTB	0.250616	1.17656e-45
RPS26	0.250287	5.44552e-53
RPL23	0.250258	2.18706e-33
SARAF	-0.250212	8.62657e-16
CTNNB1	-0.250258	0.000306536
MYL9	-0.250691	2.36129e-05
KCTD20	-0.251194	3.96589e-12
ARHGAP10	-0.252926	3.22418e-09
VEGFB	-0.25303	1.07773e-20
CXXC5	-0.253216	6.36696e-16
SDF2L1	-0.25393	6.53123e-07
LSM10	-0.25538	4.56075e-22
SLC7A8	-0.255549	0.00147687
AMIGO2	-0.255738	5.30275e-05
HSP90AB1	-0.256178	2.29774e-51
SET	-0.256562	7.85091e-34
PRXL2A	-0.256651	3.11303e-09
TOMM7	-0.257035	3.20872e-46
BTG1	-0.258173	7.28654e-15
ISG20	-0.258485	4.64393e-07
FAM177A1	-0.258533	1.91202e-07
RBBP7	-0.258558	3.03976e-11
SHOX2	-0.259309	1.02279e-13
EMP3	-0.260105	2.91595e-20
DUSP5	-0.260649	2.574e-05
PNPLA8	-0.261548	1.16276e-08
CHD9	-0.261628	6.17071e-15
STK40	-0.26258	9.45107e-23
ST3GAL1	-0.262757	1.62977e-33
FOXC1	-0.263001	1
PRDX5	-0.264352	5.79182e-11
PRKAR1A	-0.265324	1.88288e-15
CHD4	-0.265527	1.72986e-12
USP11	-0.265754	5.44596e-15
NES	-0.266815	4.23018e-29
HSPB6	-0.266903	1.02039e-29
PA2G4	-0.267904	6.2233e-22
ARPC5L	-0.268099	1.10646e-14
PTMA	-0.269011	2.20512e-60
S100A13	-0.269221	2.77124e-11
TUBB3	-0.269329	5.933e-11
GSTO1	-0.269925	3.40551e-14
CACYBP	-0.271058	1.12855e-15
SESTD1	-0.271453	2.27933e-23
STMN1	-0.271504	1
CD59	-0.273789	3.39357e-11
SERTAD1	-0.275531	1.42391e-16
PTGDS	-0.275765	5.59248e-32
RNF24	-0.275809	4.41341e-13
ITM2A	-0.277121	1
HDGF	-0.278997	2.53672e-17
TRMT112	-0.279215	3.80948e-23
TIMP3	-0.279506	0.00202937
PLP2	-0.279516	2.23021e-11
RARA	-0.280176	1.92947e-34
C1orf21	-0.280529	8.12333e-10
CBARP	-0.281258	2.05076e-12
SLC12A2	-0.281261	1.12585e-23
PRDX6	-0.281625	7.45011e-26
SRPX	-0.28252	9.92919e-18
HSPB1	-0.282997	1
IDS	-0.283076	3.92591e-25
COPRS	-0.285419	2.19146e-27
GNL1	-0.287283	1.45602e-21
BZW1	-0.289168	1.88664e-38
DDAH2	-0.290429	7.08404e-26
ZBTB38	-0.292399	1.03103e-32
CDYL	-0.294325	2.54836e-15
PTHLH	-0.297155	1.3317e-11
SERPINB8	-0.298458	3.3624e-34
SELENOW	-0.29995	2.28212e-21
CRIP1	-0.301031	6.23949e-09
FLNA	-0.301213	5.86468e-12
LDHB	-0.302059	8.55388e-28
ITPRIP	-0.3022	6.25081e-62
CYBA	-0.302279	8.53677e-13
RNF168	-0.302622	4.71982e-44
PPP1R14B	-0.302715	2.15658e-13
RNASET2	-0.30364	4.30076e-30
ECE1	-0.305789	7.46042e-48
SELENOH	-0.307273	1.37608e-22
PKM	-0.309114	6.73084e-24
PTMS	-0.309889	1.41789e-21
EGR2	-0.31114	5.64746e-50
LAMB1	-0.311239	8.02819e-12
ID2	-0.311455	0.0425795
IGFBP2	-0.311774	1
SERPINB6	-0.313499	4.85625e-30
TAF7	-0.315686	1.91876e-22
DHRS7	-0.317422	4.70136e-24
MIF	-0.31781	2.28673e-18
ERVK3-1	-0.319344	1.06476e-22
ENO1	-0.319382	7.49063e-18
LIF	-0.319419	1.17855e-19
IVNS1ABP	-0.32053	1.42113e-12
CLIC1	-0.320874	9.8035e-19
RAB34	-0.323661	3.59054e-31
PGAP1	-0.324687	2.33454e-25
KMT2E	-0.325	3.0869e-22
HDAC5	-0.325205	1.33476e-37
AHI1	-0.325226	2.34442e-19
ZFHX4	-0.325466	8.10792e-73
SNHG6	-0.326209	1.59609e-39
SUCO	-0.32747	1
ACTB	-0.329915	3.18932e-53
PHF19	-0.330258	1.76356e-57
ZEB1	-0.330577	7.60189e-21
PFN1	-0.330978	5.05095e-32
DDIT3	-0.331303	0.00215816
EIF5	-0.333604	3.55171e-50
VASP	-0.335196	1.9008e-34
CDV3	-0.33609	3.27765e-41
SYNE2	-0.337178	4.48014e-14
MLF1	-0.337371	1.20434e-15
ADAM17	-0.33862	7.16764e-35
ARF6	-0.339005	9.21902e-31
H2AFJ	-0.340655	7.84729e-19
CLEC2B	-0.34133	1
GNG5	-0.341673	4.22315e-38
TMX4	-0.342115	2.44903e-12
OFD1	-0.343468	3.46557e-28
SMAD2	-0.34524	1.20578e-26
EMP1	-0.347228	0.648928
PHLDA1	-0.349016	6.39672e-14
LITAF	-0.35105	3.31768e-34
CCND1	-0.353931	1
EIF1B	-0.354707	3.7407e-13
PLAUR	-0.35664	1.36829e-20
HEBP2	-0.357143	7.36283e-38
FOSB	-0.359916	9.12688e-10
TUBA1A	-0.360516	3.9277e-14
PFDN2	-0.36377	2.917e-34
RESF1	-0.365485	5.5927e-39
ATP1B1	-0.365806	1.70701e-07
ARPC1B	-0.366017	1.61249e-37
LMNA	-0.367003	6.58297e-29
TUSC3	-0.367351	1.02811e-31
MICOS10	-0.36877	5.1309e-42
AKR7A2	-0.368992	3.15239e-38
BEX2	-0.369228	5.36098e-69
TMEM59L	-0.369595	6.44975e-69
CTNNAL1	-0.370267	9.46582e-18
SGK1	-0.37079	7.53639e-08
TMSB10	-0.373257	2.26804e-58
SPSB1	-0.37352	6.87508e-29
TMSB4X	-0.374109	2.99376e-20
GPRC5A	-0.375436	8.63223e-33
TAGLN	-0.381383	0.496423
ITPRID2	-0.381646	7.80471e-45
TPM3	-0.383099	2.42918e-42
GSN	-0.384774	1.18608e-30
MYADM	-0.385433	2.64493e-34
CLCF1	-0.391818	7.9651e-63
CSNK1E	-0.395036	1.09225e-33
ID4	-0.395494	5.22939e-08
PDE10A	-0.396644	4.72667e-65
NEAT1	-0.396952	1
ZFAND5	-0.398644	2.51666e-26
ELN	-0.401432	1.60235e-28
CCDC85B	-0.4079	2.52432e-39
RGCC	-0.409722	0.0412611
GDF10	-0.409885	2.34651e-102
CAPZB	-0.410479	6.54855e-55
PLPP3	-0.411536	8.72104e-19
MIR100HG	-0.41326	5.06932e-35
TPM2	-0.424377	1.8189e-42
PLEC	-0.424715	3.08926e-30
KHDRBS3	-0.429848	3.265e-72
SMS	-0.431701	2.16531e-36
DUSP1	-0.43726	9.75622e-13
TNFRSF12A	-0.438249	9.9218e-40
EGR3	-0.441262	8.02188e-70
UGP2	-0.442346	8.04815e-16
SPRY1	-0.446061	2.98776e-16
APOE	-0.448119	3.22388e-08
PDGFRA	-0.449499	4.19878e-40
MT-ND3	-0.449519	3.85884e-73
DKK2	-0.4497	1.52186e-52
MAT2A	-0.451349	3.09973e-33
PLCB1	-0.451598	3.00496e-57
KPNA4	-0.454385	7.30578e-54
PTX3	-0.454478	2.07e-06
PDGFRB	-0.454552	1.1258e-48
SVIL	-0.454922	2.58832e-40
S100A16	-0.456996	2.67794e-45
EGR1	-0.462007	1.21761e-23
KCNK1	-0.462858	7.03268e-101
GJA1	-0.464244	7.20529e-34
IMP3	-0.468057	2.80242e-34
KDM6B	-0.470546	2.60684e-40
SLC20A1	-0.471142	3.46719e-55
S100A4	-0.471221	4.6558e-25
IER2	-0.471907	7.82431e-44
SH3BGRL3	-0.472853	2.09767e-28
B3GNT5	-0.475261	3.2558e-74
IRS1	-0.47583	1.08517e-81
JUN	-0.479777	1.13632e-14
ITGB1	-0.480713	1.4217e-109
FHL2	-0.485235	6.65842e-53
TSPAN5	-0.491555	5.27899e-95
GPX4	-0.49208	9.23899e-92
SAT1	-0.495565	3.55671e-31
TIPARP	-0.497112	4.17456e-39
TSKU	-0.49923	4.88047e-51
NDRG1	-0.507749	4.91739e-61
EGFL6	-0.508427	3.36099e-31
IGF2	-0.510341	2.58295e-08
SLC4A7	-0.510906	9.81619e-42
GYPC	-0.513839	5.31277e-70
MGST1	-0.517152	2.78235e-107
YBX3	-0.51776	1.61454e-95
TBX3	-0.518354	5.11659e-55
TAGLN2	-0.522202	4.41664e-65
ING2	-0.523284	1.72564e-48
POSTN	-0.529859	9.12327e-23
GPM6B	-0.535637	3.22152e-83
ALCAM	-0.536484	9.59704e-106
RNF152	-0.546003	9.78346e-73
GEM	-0.546191	1.5247e-33
MALAT1	-0.550001	1.31252e-48
SCARA5	-0.553407	1.76886e-126
MT-CO1	-0.554167	2.99812e-61
TUBB6	-0.555195	5.85752e-76
RGS2	-0.561067	2.48978e-50
MIDN	-0.576453	4.97638e-66
EDNRA	-0.584879	5.97813e-73
MT-ND6	-0.590279	1.44117e-44
RASSF8	-0.601502	2.07809e-65
GNG11	-0.601807	5.38588e-17
LEPR	-0.608777	1.23226e-120
ETS2	-0.610513	4.42008e-77
MT-ND1	-0.61496	5.05973e-49
CD55	-0.617461	4.26007e-44
TSHZ2	-0.621152	6.18686e-138
AQP1	-0.62683	2.55763e-29
HOMER1	-0.628544	5.44029e-70
ACTG1	-0.629298	2.10253e-133
KCNE4	-0.634266	2.17346e-16
PDPN	-0.640248	1.43501e-93
CCDC80	-0.640899	3.34909e-36
DCLK1	-0.650098	0.000730179
TRIB3	-0.652941	1.68486e-58
MT-CYB	-0.658828	4.57797e-193
MT-CO3	-0.66382	2.47088e-153
MT-ATP8	-0.664583	1.00985e-69
PERP	-0.670941	1.02979e-40
CRABP2	-0.682451	1.82817e-96
FST	-0.690223	0.000240837
CTSL	-0.694181	5.36159e-49
EZR	-0.694761	1.55086e-34
HMGA1	-0.712615	1.35425e-103
GDF15	-0.716607	1.39243e-30
FNDC3A	-0.716842	8.17244e-114
ACSL4	-0.71985	3.43899e-56
MT-CO2	-0.73424	7.84929e-211
TAC1	-0.747516	1.09063e-19
CPE	-0.766875	7.49387e-107
PLIN2	-0.767754	1.62729e-49
PDE4B	-0.791787	7.64543e-158
PHLDA2	-0.80571	6.78543e-94
ID1	-0.810243	5.81842e-29
S100A11	-0.818589	1.18297e-209
S100A10	-0.828389	3.05664e-74
CFH	-0.828895	4.57026e-89
RBCK1	-0.829366	1.12953e-55
DUSP6	-0.84299	1.54254e-132
SERPINE1	-0.854046	2.32738e-104
RBP1	-0.859745	4.2453e-202
AEBP1	-0.86206	1.40056e-160
SOX4	-0.8763	5.52076e-34
MT-ATP6	-0.876552	9.52193e-222
MT-ND4L	-0.889748	1.63376e-172
MT-ND4	-0.919128	8.32831e-251
EDNRB	-0.926321	1.599e-112
ANXA1	-0.945939	9.8999e-69
NDUFA4L2	-0.955762	7.5824e-81
MTRNR2L12	-0.984062	8.1542e-78
MT-ND2	-1.01738	2.72504e-230
MCL1	-1.02999	2.37367e-188
NCOA7	-1.03065	2.74114e-143
LGALS3	-1.03968	8.54256e-173
TNFRSF11B	-1.04205	3.61578e-134
IGFBP3	-1.06722	3.21309e-50
C11orf96	-1.07123	7.27957e-08
MT-ND5	-1.07743	2.26535e-289
CRLF1	-1.10374	2.93218e-223
TCIM	-1.13563	2.37699e-153
CRABP1	-1.17113	2.06758e-124
VEGFA	-1.19587	1.40274e-184
MTRNR2L8	-1.19971	5.02936e-35
EMP2	-1.23932	8.29977e-128
TIMP1	-1.33034	2.1897e-131
MT2A	-1.37948	1.73545e-70
DLK1	-1.419	2.07754e-138
TFPI2	-1.43554	8.76756e-79
TSC22D1	-1.43579	1.41822e-132
PTN	-1.44616	1.44143e-301
NBL1	-1.52504	0
S100A6	-1.55402	0
SFRP4	-1.5871	3.17099e-117
SERPINE2	-1.73988	6.90198e-211
MMP1	-1.94047	1.78764e-133
PLCG2	-1.95162	1.88718e-06
CLU	-1.98308	0
IGFBP6	-2.08408	0
IGFBP4	-2.21583	0
MMP10	-2.36741	6.16521e-181
AREG	-3.11795	3.79585e-197
MGP	-3.56002	4.92476e-301
STC1	-3.58903	0

## Sheet: C1
	avg_log2FC	p_val_adj
CXCL3	1.98237	0
CCL7	1.74735	0
CXCL1	1.49753	1.03331e-193
COMP	1.47754	0
CCL2	1.46541	3.1462e-280
CXCL8	1.17055	7.73501e-230
CH25H	1.13014	1.66903e-174
GREM1	1.08016	1.42471e-218
THBS1	1.04529	4.16283e-261
FGF2	1.03143	5.06508e-179
CYTOR	1.0169	2.30422e-238
CXCL2	1.00401	3.58089e-222
TNFAIP6	0.964309	1.0955e-132
MIR4435-2HG	0.937754	1.06739e-206
UGP2	0.871214	1.64795e-175
MT1X	0.854213	9.50151e-61
PLOD2	0.805173	5.24187e-180
NNMT	0.798224	1.13507e-193
RCAN1	0.776841	1.93851e-127
TNFAIP2	0.745448	4.24838e-150
TIMP1	0.742874	1.07717e-103
FGF7	0.698739	1.09563e-150
OGN	0.694124	2.44818e-172
IER3	0.69035	1.87774e-98
EGFL6	0.676419	6.46392e-134
HAS2	0.662924	4.21259e-137
SOD2	0.65853	1.25319e-127
HILPDA	0.640449	2.67833e-78
TNFAIP8	0.626073	1.87028e-126
NFKB1	0.622432	9.51808e-123
TNC	0.613672	7.92776e-122
TUBA4A	0.612774	1.43755e-62
UGCG	0.600475	9.37148e-148
CRLF1	0.599592	2.58331e-109
CCDC71L	0.599079	8.07834e-80
CXCL6	0.597045	5.81414e-68
EPAS1	0.586862	6.35161e-147
MEST	0.579569	3.04705e-138
SMS	0.57539	2.52728e-81
IL6	0.574839	1.82542e-80
PALM2-AKAP2	0.573551	7.9004e-135
VCAN	0.572213	2.85736e-148
TAGLN	0.551637	2.96414e-106
MAP2K3	0.547815	1.9751e-134
ADAMTS1	0.543557	5.68159e-17
LUM	0.539055	1.70562e-127
PDPN	0.536144	3.62018e-115
MYH10	0.535881	3.09458e-99
COL1A1	0.531552	1.15725e-147
HSPB6	0.528144	3.63409e-197
CRISPLD2	0.523172	1.29272e-100
LBH	0.519985	8.13328e-92
DCN	0.518729	1.7923e-145
MT2A	0.518269	3.01761e-52
PRDM1	0.518184	6.75091e-127
ABCA1	0.508431	3.75871e-87
DDX21	0.505927	2.37277e-132
CCN2	0.502057	8.98215e-72
BASP1	0.494576	1.55008e-96
NDUFA4L2	0.493201	2.49316e-60
HIF1A	0.485149	1.27855e-78
DPT	0.483499	2.56038e-86
SPARC	0.481963	9.87462e-120
SERPINF1	0.480427	2.44708e-98
TNFRSF12A	0.48005	1.13572e-118
THY1	0.4792	6.58004e-96
SRGAP1	0.474787	3.21828e-124
BTG1	0.473903	3.88519e-56
PDLIM4	0.46761	5.14165e-110
SERPINE2	0.459929	1.59662e-40
NOP16	0.458562	2.21673e-110
KCNG1	0.454522	1.43508e-83
CILP2	0.453027	1.50197e-141
LIF	0.451423	1.30159e-82
CTSC	0.443208	3.44258e-80
TNFAIP3	0.441152	2.12741e-73
RND3	0.436452	8.40511e-50
TPM1	0.432281	2.99821e-32
MIR503HG	0.426018	2.23839e-108
LDHA	0.424921	5.53024e-95
IGFBP4	0.420594	1.99382e-64
EIF4A1	0.410556	4.22259e-113
NR2F1	0.404214	2.84311e-81
FBN1	0.402119	1.04937e-62
IL1R1	0.402	4.77748e-68
MT1E	0.401197	2.74959e-37
CLEC2B	0.399891	2.50299e-30
PPIF	0.399869	6.09164e-41
CCN1	0.399686	7.8675e-49
C1S	0.399454	1.35094e-85
GADD45A	0.393038	4.54473e-37
TUBA1C	0.390676	2.58319e-61
COL14A1	0.384914	3.66502e-65
POSTN	0.384486	2.51637e-68
FRMD6	0.383029	3.83493e-60
CTSL	0.380216	3.81785e-55
FIBIN	0.379011	6.85802e-50
NT5E	0.378289	1.83172e-106
DYNLT3	0.374255	6.31289e-73
INHBA	0.374036	1.50533e-25
COL8A1	0.372917	4.91265e-83
SPSB1	0.370393	4.36685e-56
KDM6B	0.365121	1.54339e-66
ASPN	0.364205	3.94949e-79
ADD3	0.363998	6.15042e-90
NFKBIA	0.363883	1.54845e-53
PRSS23	0.360297	4.41164e-67
CEBPD	0.359905	4.84403e-54
GPC3	0.358602	2.83043e-70
CXCL12	0.354572	1.28872e-76
COL1A2	0.351126	1.54819e-79
SLC2A3	0.34989	1.446e-54
WDR43	0.349753	8.6498e-69
ETV3	0.348283	1.64733e-36
LSAMP	0.346792	5.34558e-94
CCND1	0.346358	1.25295e-51
DSE	0.345972	5.80546e-68
MFAP4	0.345869	5.32704e-51
SELENOK	0.344667	1.45559e-48
SRSF7	0.344429	1.69106e-62
CREB5	0.343794	1.95921e-51
CYCS	0.342402	2.18547e-80
C11orf96	0.341608	1.22919e-47
GCLM	0.340118	1.92613e-61
COL12A1	0.337659	1.32072e-46
CLGN	0.336594	7.12431e-92
TMSB10	0.336561	2.65183e-62
FAT1	0.336387	8.34006e-20
RAPH1	0.335342	2.9885e-69
WTAP	0.332479	3.46322e-52
NAMPT	0.331258	1.51455e-52
PXDC1	0.330763	1.38074e-56
PLAC9	0.329742	6.99038e-57
PNRC1	0.329661	1.19062e-67
NFKBIZ	0.329571	8.6692e-37
SNAI2	0.329379	7.85917e-63
P4HA2	0.328682	3.41584e-53
RAI14	0.327578	1.24171e-55
HES4	0.326129	4.08775e-56
PAX1	0.325885	5.73065e-50
JAK1	0.323813	2.12467e-49
NR4A3	0.323768	6.98753e-41
UAP1	0.32365	6.73107e-61
COLEC12	0.323104	1.38215e-72
TIMP3	0.321073	4.49367e-41
ADH1B	0.319438	9.78203e-199
LIMA1	0.317343	1.00457e-52
SERPINH1	0.317213	9.49903e-64
ACTA2	0.316029	7.56671e-51
REL	0.315445	3.80886e-51
NOLC1	0.313502	9.51427e-69
PTGS2	0.313433	3.43114e-28
IRF1	0.312255	6.30568e-33
ELN	0.311994	1.49461e-42
DNTTIP2	0.311619	4.20993e-58
NINJ1	0.311199	2.51738e-47
ACSL4	0.311047	4.75538e-56
CALD1	0.309384	7.00262e-37
KCNK15	0.308666	3.97867e-79
HIVEP3	0.308019	1.14192e-53
STK17A	0.306547	1.68868e-54
PNO1	0.306437	2.26693e-65
UTP23	0.304359	7.96202e-49
EIF3J	0.303077	5.13869e-53
MIR22HG	0.301069	1.03136e-47
EEF1B2	0.300176	6.24544e-77
PDE4DIP	0.29758	5.98285e-70
DNM3OS	0.297444	4.04713e-71
CD59	0.296008	1.2997e-38
CSRP2	0.293814	1.18123e-33
EIF5A	0.292876	3.91944e-62
HERPUD1	0.289559	2.88438e-13
BTG2	0.289357	8.6856e-38
GTPBP4	0.288962	8.24577e-58
SNHG3	0.288483	7.96615e-76
SNHG16	0.286659	1.2982e-58
TFRC	0.285903	1.85365e-48
SLC25A37	0.282631	1.88047e-27
NCL	0.281534	2.75479e-41
SELENOP	0.281453	1.11537e-53
INSIG1	0.280481	4.59587e-34
SLC39A14	0.280335	8.40891e-58
FAS	0.278764	9.75153e-64
CDV3	0.276752	5.51467e-44
CEBPB	0.276211	1.42925e-40
SERPINE1	0.275141	1.2662e-24
SNX9	0.27514	1.07046e-40
SRSF5	0.273986	1.73814e-43
PPIB	0.273247	4.65271e-60
NTRK2	0.27123	2.94563e-40
SRM	0.270092	2.8988e-41
ADAMTS4	0.269495	6.99242e-28
B4GALT1	0.269336	4.25687e-33
FSTL1	0.268742	7.54431e-39
ALDH1A1	0.266912	1.15439e-76
RPL22L1	0.266547	2.11305e-41
AL139393.3	0.263553	7.19514e-51
CBARP	0.262538	5.61796e-44
GPATCH4	0.261808	7.90907e-51
RBM3	0.261419	1.43262e-42
AC108134.2	0.260957	1.55921e-46
MAF	0.260273	3.92641e-60
COL6A2	0.260243	5.22623e-72
PPP1R3C	0.259748	1.36094e-69
DKC1	0.259561	7.94965e-43
ERRFI1	0.256195	6.28583e-21
LIMS1	0.255523	4.13878e-43
DUSP5	0.254895	2.3172e-59
NEDD9	0.254391	1.88509e-66
ODC1	0.253368	8.56854e-47
RARRES2	0.252725	1.94683e-26
EIF1AX	0.252236	3.091e-38
RSL1D1	0.251976	4.47603e-46
KLF9	0.250725	3.17137e-56
CDYL	-0.250995	0.000660657
ATE1	-0.25114	7.50758e-09
GPNMB	-0.255526	1
KMT2E	-0.255612	5.69107e-08
SFRP2	-0.255895	1
CD9	-0.258795	0.00375964
SLC7A8	-0.259464	0.000985849
MAFF	-0.260112	0.000967415
DDAH2	-0.260522	6.03553e-10
KCNE4	-0.263612	1
TUT4	-0.266168	0.0109099
CYP26B1	-0.26625	1
TCIM	-0.269309	1
KCNK1	-0.27114	6.11176e-11
GSN	-0.273139	0.000419681
GAREM1	-0.273828	1.28807e-14
LGALS3	-0.273854	1
HSPB1	-0.274321	1
NFIA	-0.275602	7.85746e-21
S100A11	-0.276396	0.00310402
C4orf48	-0.277713	6.42709e-09
N4BP2L2	-0.282018	6.3485e-06
SCARA5	-0.282042	1.20468e-11
ITM2B	-0.282052	3.34536e-25
FAM43A	-0.282242	4.43096e-05
RBPJ	-0.284443	0.000251978
NREP	-0.285245	2.79262e-15
SMAD2	-0.286397	2.04805e-09
RESF1	-0.28657	7.52096e-11
SYNE2	-0.286648	1
PHF3	-0.287262	1.96564e-09
CYBA	-0.287807	6.37148e-09
PPP1R14B	-0.289859	5.87418e-06
AKAP9	-0.290605	0.147676
MTUS1	-0.291831	8.57557e-11
DKK2	-0.29189	0.00183733
IRS2	-0.293394	7.64713e-15
TFPI2	-0.294589	1
KAT6B	-0.294915	9.91856e-15
DUSP1	-0.295624	0.442022
FABP5	-0.301154	1
CD55	-0.301203	1
IFI16	-0.307711	0.00177219
TUBA1A	-0.316521	0.0292561
CACHD1	-0.31679	2.62011e-09
PLCB1	-0.318636	7.15701e-11
RASSF8	-0.319154	3.24719e-09
KLHDC7B	-0.320213	0.0569505
GPM6B	-0.320696	5.30851e-14
PHLDB2	-0.320777	4.17835e-09
TMX4	-0.321177	1.67677e-05
TLE1	-0.322662	5.76346e-09
LMO4	-0.324304	2.56147e-14
DDIT3	-0.325041	0.696558
ALCAM	-0.325081	6.51082e-14
ANKRD12	-0.329092	7.65737e-09
PDGFRA	-0.335063	0.000105413
TNFRSF11B	-0.335285	0.0105555
MDK	-0.337765	4.19734e-14
PGF	-0.341051	1
MGP	-0.341222	1
KCNQ1OT1	-0.342175	0.0162163
CNOT2	-0.343676	8.09992e-12
KLF10	-0.346602	3.8679e-10
ARL4C	-0.347377	1
ARID5B	-0.350641	1.91137e-25
IRF2BPL	-0.35233	1.66144e-10
CDC42EP3	-0.353799	3.7973e-11
TAC1	-0.354214	1
GNG11	-0.35887	1
IGFBP7	-0.36281	1
WNT5A	-0.372949	1.30805e-11
SEMA3A	-0.373119	3.04869e-19
TRIB3	-0.373757	0.0042927
MT-ND6	-0.375623	3.98206e-05
DST	-0.377355	2.03083e-05
LEPR	-0.383509	3.08024e-12
CRABP2	-0.387185	1.88339e-14
ANXA1	-0.388369	1
SVIL	-0.38968	3.45349e-18
ING2	-0.400857	2.97297e-14
IER5L	-0.403975	2.06324e-16
PPP1R15A	-0.404605	6.68294e-10
EZR	-0.408619	1
KLF4	-0.411538	1.41904e-13
APCDD1	-0.413515	0.110247
MT-CYB	-0.413715	8.04537e-54
PERP	-0.414983	1
STMN1	-0.417433	2.08299e-12
AEBP1	-0.422735	8.03619e-31
ZEB1	-0.426011	1.18412e-34
DUSP6	-0.42697	4.94364e-10
FNDC3A	-0.427545	1.51076e-22
ZFP36L2	-0.437197	0.000865646
COL18A1	-0.43774	0.0337425
SUCO	-0.438278	1.56347e-06
MT-ATP8	-0.438956	7.07195e-16
PAX3	-0.439454	1.2103e-46
ENPP2	-0.461583	1.77857e-14
S100A6	-0.467248	4.18085e-19
GDF15	-0.468432	1
MT-ND3	-0.473539	6.98248e-75
PEG10	-0.475858	6.45489e-16
PLEKHA5	-0.480271	2.11228e-37
RBP1	-0.487966	3.6487e-22
S100A10	-0.48956	2.30138e-10
TCF4	-0.490195	1.70008e-43
MT-CO3	-0.492905	5.54006e-53
MT-CO2	-0.509968	3.87546e-63
MT-CO1	-0.526531	9.64677e-47
KCTD12	-0.535124	6.75723e-16
IGF2	-0.535251	7.90286e-14
COL6A3	-0.539713	3.14466e-28
NCOA7	-0.576156	4.12984e-19
RBCK1	-0.577075	4.49202e-09
CXCL14	-0.583488	1
MALAT1	-0.596746	2.71384e-62
ID1	-0.61447	1
NEAT1	-0.617364	1.39407e-10
MT-ATP6	-0.626359	1.30755e-85
CRABP1	-0.640421	6.38658e-10
AQP1	-0.642346	1.02974e-32
MMP1	-0.65304	0.000108794
MT-ND1	-0.655776	8.29992e-64
MT-ND5	-0.695758	3.4583e-81
MT-ND4L	-0.701039	8.96447e-75
MT-ND4	-0.705977	1.97983e-102
MT-ND2	-0.708087	5.27787e-65
NBL1	-0.710002	1.63301e-57
IGFBP2	-0.73482	1.39219e-73
CYP1B1	-0.763433	3.87442e-31
EDNRB	-0.777262	1.91143e-55
MTRNR2L12	-0.810862	1.43305e-31
PTN	-0.850519	1.16209e-48
TSC22D1	-0.851967	8.22282e-34
MTRNR2L8	-1.07449	0.00136893
CLU	-1.17437	9.89152e-30
MMP10	-1.23414	3.63351e-14
STC1	-1.48979	2.72755e-51
IGFBP6	-1.49775	2.50415e-93
PLCG2	-2.07963	5.75664e-09

## Sheet: C10
	avg_log2FC	p_val_adj
TFPI2	2.70608	1.02797e-177
GNG11	2.33211	4.33126e-225
IGFBP3	2.10785	6.83802e-125
CRABP1	1.92577	7.22066e-117
TMEM158	1.81905	2.14163e-150
FDCSP	1.64032	4.48914e-89
RBCK1	1.50482	5.18495e-113
TWIST1	1.49331	1.29942e-151
TIMP1	1.40881	1.30093e-66
CPE	1.32626	1.11254e-95
TMSB4X	1.27165	3.57258e-141
IGFBP5	1.22757	2.31925e-09
MT2A	1.18119	4.80979e-51
MME	1.1501	5.668e-179
CLGN	1.11132	2.00529e-88
TNFRSF11B	1.11125	3.43492e-105
PLIN2	1.11114	7.18652e-82
CEMIP	1.08679	4.0031e-102
RASSF8	1.08455	9.67791e-110
OSR2	1.05622	1.84819e-109
STC1	1.04037	1.25875e-81
CLMP	1.01627	9.55439e-77
RBPJ	1.00875	3.02344e-98
VEGFA	0.978309	1.03136e-67
S100A6	0.968934	1.78053e-68
CTSB	0.941308	1.68469e-72
LGALS3	0.917084	3.4458e-61
RND3	0.907006	1.58765e-69
DLK1	0.898894	1.52805e-26
SCARA5	0.897729	4.46237e-119
MGST1	0.893917	5.0829e-115
SH3BGRL3	0.892358	1.45044e-71
SPRY1	0.884347	1.43773e-51
ANXA1	0.871587	5.71068e-52
ACKR4	0.855006	5.33628e-51
HDAC9	0.83285	9.20823e-64
ADM	0.825834	9.65124e-48
S100A10	0.820367	6.28946e-71
HLA-B	0.81431	9.48409e-37
PPP1R14B	0.813783	2.04332e-63
NEAT1	0.788883	2.44164e-32
PRXL2A	0.786811	1.23392e-71
ATP2B1	0.783766	1.32765e-42
ENPP2	0.78203	4.61477e-57
AMIGO2	0.772063	1.25421e-34
CD68	0.765443	4.38423e-204
PGF	0.76444	1.39039e-52
ADAMTS5	0.75058	3.24987e-52
SOX4	0.749418	2.29508e-33
ITPKA	0.745729	1.42701e-96
IGFBP2	0.738434	1.98229e-12
DHRS7	0.729444	5.37482e-57
BNIP3	0.720687	7.90611e-51
ACKR3	0.719561	3.32046e-53
DUSP4	0.71379	2.96469e-48
CCN3	0.709847	3.89333e-55
S100A11	0.708442	1.32861e-76
CA9	0.708012	1.79647e-92
TWIST2	0.697543	5.13607e-60
SFRP1	0.695737	0.00150795
PGK1	0.693996	2.58833e-44
TMSB10	0.680005	7.92982e-78
GDF15	0.677073	0.592522
GYPC	0.657136	1.16716e-42
OLFM1	0.653315	1.72892e-49
MIF	0.649728	1.83599e-78
ABHD17C	0.642333	1.62497e-118
PKM	0.636827	7.23415e-59
APLP2	0.634702	1.8149e-48
TUSC3	0.634217	5.23652e-52
ARPC1B	0.630645	8.53267e-55
ATP2A2	0.626916	4.14041e-36
IFITM2	0.624708	1.47012e-31
TSPAN5	0.619498	2.52261e-44
H2AFJ	0.617024	9.96886e-42
MESD	0.609083	6.62304e-50
TMX4	0.607993	2.37948e-21
THBD	0.596055	2.87685e-81
CAV1	0.595912	6.21584e-63
ALG9	0.590958	9.02449e-73
SLIT2	0.585455	6.15405e-30
SERPINE2	0.584059	2.81438e-24
CCPG1	0.579487	1.42099e-42
PAX3	0.577885	2.16957e-62
BNIP3L	0.57359	2.05881e-40
REV3L	0.570807	6.99208e-23
ABI3BP	0.569638	5.4403e-17
BDKRB2	0.567737	5.56948e-57
PDZRN3	0.56683	2.51632e-42
HMGA1	0.566012	1.30034e-16
HLA-C	0.565513	6.53105e-43
FXYD5	0.555931	3.33496e-38
H1FX	0.554038	1.16212e-31
CCDC85B	0.553821	1.55088e-34
ZNF292	0.55366	1.2409e-63
PLOD1	0.545334	1.82055e-22
CAST	0.536699	3.89648e-35
SGK1	0.532857	3.67271e-15
PTGIS	0.532495	4.08454e-36
LMO4	0.530598	2.44534e-32
DDIT3	0.528637	1.73607e-16
MAP4K4	0.527173	3.08733e-26
FAM110B	0.525902	1.3786e-57
PAMR1	0.523295	1.26089e-46
NFIC	0.521023	4.3141e-34
DRAM1	0.51999	2.17883e-27
TPI1	0.517902	8.26776e-43
ENO1	0.51615	1.97908e-31
SHOX2	0.513721	4.15763e-50
NDRG1	0.512945	4.44271e-15
ISG15	0.512406	1.22614e-15
SACS	0.508261	1.44494e-29
JARID2	0.507268	2.20738e-58
CLEC2B	0.50551	8.62142e-21
TMEM208	0.50518	3.99802e-21
ERO1A	0.504517	6.31014e-31
TBX3	0.503782	2.17482e-38
IRX1	0.503478	1.8692e-25
PEG10	0.501316	3.58835e-07
ADAMTS1	0.501033	2.42317e-26
LPAR1	0.500271	2.13353e-33
C4orf3	0.499055	8.63756e-34
CA12	0.496018	2.94425e-80
NBL1	0.493394	3.80234e-21
SFRP2	0.493295	3.32003e-08
FAM20A	0.492985	3.07184e-48
XPC	0.492545	1.67823e-28
DIPK2A	0.489513	1.53689e-29
SESTD1	0.486526	2.1545e-38
PLTP	0.480449	6.4294e-20
PHLDB2	0.478128	1.78168e-24
RTN4	0.477562	1.92736e-36
LPCAT2	0.476616	2.18056e-25
DAAM1	0.476194	6.26398e-28
KAT6B	0.474518	3.04603e-35
GAPDH	0.473804	1.26998e-35
ZBTB38	0.47078	2.14195e-39
RNF187	0.46994	5.30196e-32
MRPS24	0.468897	1.02513e-30
C11orf96	0.465554	1.49012e-11
ZEB1	0.463813	2.4043e-24
LOXL2	0.462878	5.19821e-19
RALA	0.462693	5.46918e-28
RNASEK	0.461943	1.00642e-29
DPYSL2	0.460291	5.93094e-23
LOX	0.460202	0.0002116
CD44	0.458967	1.02103e-15
ASPH	0.458906	1.81615e-23
EGLN1	0.458002	4.23135e-28
GSTO1	0.456712	6.79125e-20
PDGFRA	0.456449	8.69128e-21
SCG2	0.455902	3.59191e-05
RHOB	0.45495	1.51703e-12
VGLL4	0.451569	7.74625e-25
TNNT1	0.450209	1.38664e-103
ZNF503	0.449502	5.87586e-16
NRP1	0.448415	4.54931e-26
H1F0	0.448122	2.28742e-32
NTM	0.447884	8.081e-26
ANKRD12	0.447799	1.51422e-27
FNDC3A	0.445367	2.27113e-21
TMEM30A	0.445152	1.91186e-22
CCND1	0.444756	1.50466e-08
TMED1	0.444676	2.8786e-27
PPP1R15A	0.442988	2.91563e-24
IFITM3	0.442829	1.4779e-16
TAGLN2	0.441873	4.73481e-21
PTP4A2	0.439705	7.86128e-37
PMAIP1	0.438431	4.76791e-42
MTHFD2L	0.431307	2.11925e-39
CMYA5	0.429054	5.04894e-22
ITGB1	0.425972	5.60501e-27
PVR	0.425868	2.62009e-39
DEK	0.425408	2.6315e-26
PLCB1	0.424838	2.36167e-17
PDE4D	0.424161	3.91516e-20
DPYSL3	0.421499	4.29956e-20
SDCBP	0.420843	2.62237e-28
MN1	0.419852	7.05277e-27
GBE1	0.419356	3.20844e-49
TNRC6B	0.419145	3.50643e-36
TSHZ2	0.418362	1.03181e-14
ARPC5	0.414973	1.8927e-25
OAZ1	0.412737	4.52643e-37
SH3KBP1	0.411043	3.78861e-21
ID2	0.411035	2.59225e-10
C2orf49	0.406975	1.19515e-46
OSBPL8	0.406395	1.65423e-18
BBX	0.405989	1.0946e-21
BZW2	0.404923	5.32527e-23
TGFBR3	0.404907	1.75849e-13
ACYP1	0.404374	1.31401e-41
ARL6IP5	0.402333	3.08481e-20
MMP1	0.402205	9.66381e-14
NDUFAF3	0.401748	1.34782e-19
RHOU	0.401166	1.2688e-32
VCAN	0.400496	4.86944e-13
TFAP2A	0.39985	5.48335e-61
GPBP1	0.39859	6.4799e-27
PSME2	0.396011	1.30971e-17
AKR1B1	0.395645	1.67787e-15
SMAD7	0.39346	1.02349e-21
SRSF4	0.392866	1.33092e-27
ETS2	0.392822	4.05024e-18
ALCAM	0.39237	5.68931e-20
NT5E	0.391163	1.89598e-17
THUMPD1	0.388601	1.50387e-22
COX5B	0.388172	1.1798e-23
PHF3	0.387578	3.61097e-27
ZNF385D	0.384128	4.50204e-32
SP100	0.381096	1.55872e-24
FAP	0.380625	7.22374e-22
PLEKHA5	0.380242	8.29891e-13
BMERB1	0.380206	4.76766e-14
CLIC1	0.380042	1.99257e-22
RAB13	0.379884	5.37519e-17
CEP170	0.379042	1.55939e-19
PTGES	0.377868	1.26675e-20
MRPL57	0.375896	3.02772e-17
TMEM223	0.375627	2.08724e-32
KNOP1	0.374419	5.87421e-43
IFITM1	0.374295	3.82126e-12
MTHFD1L	0.374122	5.55323e-15
TMEM47	0.37386	1.38656e-27
BSG	0.373508	3.73967e-18
FAM43A	0.37225	6.07207e-21
FTL	0.371245	0.000145867
CALM3	0.37113	2.64257e-21
SCARB2	0.37095	9.65603e-20
AIDA	0.37067	4.12772e-20
PTGS1	0.370046	3.61234e-112
SMC3	0.369642	1.0102e-26
GATA3	0.367458	7.5143e-43
AKAP9	0.367233	4.37134e-21
AEBP1	0.366008	2.71307e-15
ITGA2	0.365935	7.09675e-58
IKBIP	0.365872	2.04276e-15
LXN	0.365757	4.70949e-25
S100A4	0.364857	1.94657e-06
TYMP	0.364818	2.52548e-15
DTWD1	0.364263	5.79845e-20
FNIP1	0.364115	9.00994e-22
TMBIM6	0.362791	3.62882e-25
DDRGK1	0.362016	4.08618e-19
CFLAR	0.361325	3.85988e-07
DAD1	0.360628	4.90278e-18
UNC5B	0.360059	7.62396e-15
GUCY1A2	0.359783	2.66039e-26
PGAM1	0.359775	3.30858e-19
RALBP1	0.359772	9.07738e-27
GADD45GIP1	0.359228	1.5878e-21
ZNF703	0.35869	3.36218e-22
BRI3	0.357468	1.42494e-20
SRPX	0.356509	1.10496e-15
POP7	0.353712	1.85253e-37
NOL7	0.353693	2.6415e-17
KCNK1	0.353331	7.16714e-19
CFL1	0.352408	1.56182e-19
PDE10A	0.352126	5.32606e-20
TMEM147	0.351848	2.002e-15
SLC16A7	0.351501	1.79485e-17
PRDX4	0.350698	9.43393e-12
HDGF	0.350472	2.97138e-15
SYF2	0.35019	1.52097e-20
MT-ND2	0.348792	9.68385e-28
OSMR	0.347493	2.11735e-20
SEMA6D	0.347261	2.52782e-20
SNX8	0.346938	7.35639e-25
MAP1A	0.346367	3.05065e-13
RCN1	0.346018	1.72716e-16
PLPP3	0.345915	1.10663e-08
SLC7A2	0.345534	4.50634e-22
SMAD2	0.344718	3.25456e-16
PAK2	0.343588	5.02661e-16
ATP6V0E1	0.343233	8.70993e-19
METRN	0.342664	1.34336e-13
DERL1	0.342434	2.74854e-14
TIMP3	0.341733	1
TGFBI	0.340986	1.98196e-08
TMEM59	0.340494	7.50006e-14
CCDC91	0.339118	7.42985e-19
MRPS34	0.339011	5.48247e-16
APRT	0.338951	4.47555e-12
UQCRQ	0.338939	1.19849e-14
PDE3B	0.33877	7.95322e-26
UPP1	0.338688	4.52406e-37
FSTL1	0.338476	6.48639e-14
SLC39A6	0.337716	3.54345e-15
FAM174C	0.337332	1.50365e-21
LARP6	0.337287	1.75536e-11
MRPL34	0.337036	2.98391e-25
AURKAIP1	0.33686	5.62856e-10
PFDN2	0.335709	1.21268e-14
FOXL2	0.335205	3.35433e-16
PLAAT4	0.33512	4.11176e-10
SAP30	0.334817	1.12173e-23
DYNLT3	0.33341	6.64731e-12
ZFP91	0.332392	2.95397e-15
GPX8	0.332333	6.24894e-14
NDUFB10	0.331922	2.93839e-19
SLC25A36	0.331505	2.76452e-19
PSMA6	0.33131	5.68165e-14
MRPL41	0.331268	5.83553e-18
HEBP2	0.33063	8.79836e-14
KLHL5	0.32998	4.10653e-14
MOXD1	0.328594	3.53975e-11
C19orf53	0.328586	1.18671e-15
MMP2	0.328579	6.63108e-08
ATXN2	0.328436	1.38517e-21
GLRX2	0.328213	6.64935e-20
CD55	0.327979	8.93234e-22
RGS3	0.327838	2.72804e-22
MSANTD3	0.326852	1.44395e-16
HCFC1R1	0.325578	9.46319e-10
SYNGR1	0.32548	3.05388e-15
PLXDC1	0.325426	4.11457e-18
TMEM205	0.324419	1.26811e-14
MGST3	0.323671	3.51575e-12
MIA3	0.323535	1.14761e-12
TSC22D3	0.322796	4.7063e-06
GNAI2	0.32252	4.65827e-16
SPTSSA	0.321551	1.009e-11
HBP1	0.321066	1.28279e-10
ECE1	0.320923	1.90635e-15
FGF10	0.320644	5.22332e-17
TMEM123	0.32064	2.06054e-16
TAF10	0.320585	1.06861e-15
NFKBIA	0.320533	0.000250512
SRPRA	0.319963	2.01496e-11
NIBAN1	0.31974	4.39863e-15
CNBP	0.319011	1.76283e-17
MRPS5	0.317705	1.17924e-19
SLC25A6	0.317531	3.48423e-12
EID1	0.316886	4.93882e-15
C4orf48	0.316574	2.63186e-15
RAD21	0.315965	5.45075e-15
ANTXR2	0.315165	1.87531e-12
METTL26	0.314884	5.09616e-13
MITF	0.314286	8.54311e-17
TRIM25	0.314258	1.75506e-59
ELK3	0.313115	4.80886e-15
COL6A3	0.31294	3.56686e-14
MRPS26	0.312603	2.30331e-18
RB1CC1	0.312495	5.79407e-16
SNCA	0.312406	2.33757e-39
WIPI1	0.311835	1.2484e-08
BOD1L1	0.311834	4.46475e-15
MPZL1	0.311304	1.70953e-10
RNF114	0.31045	1.03066e-21
CCNI	0.310244	3.61905e-11
MT1E	0.309964	0.00158192
SMOX	0.309745	1.33573e-10
EGFL7	0.30965	3.29121e-09
NCOR1	0.309489	2.26733e-13
ARPC3	0.308759	2.17237e-14
RSRC1	0.308682	1.39918e-10
LEPROT	0.308357	7.58714e-11
GJA1	0.30808	1.48715e-05
PTX3	0.307388	2.08625e-16
MARK1	0.305948	4.21015e-35
ZNRD2	0.305651	9.70244e-10
RSBN1	0.305205	1.97369e-20
YIF1A	0.305043	2.04782e-05
LRRFIP2	0.304259	2.56766e-12
ARL1	0.304028	1.06572e-13
ADAR	0.303647	3.09432e-18
OSER1	0.302652	4.31449e-16
CREBRF	0.302063	1.85549e-56
RAD23A	0.301418	9.75227e-15
AVPI1	0.30075	1.66692e-09
RAB32	0.300257	4.76221e-15
IER3IP1	0.299753	4.12371e-14
MEF2C	0.299742	5.41072e-08
RFC1	0.299638	6.10826e-18
CCDC140	0.298302	1.9798e-44
MRFAP1	0.297995	8.27823e-11
SLC16A3	0.296517	6.56133e-14
WDR83OS	0.296245	5.02495e-15
CHMP2A	0.295524	7.30895e-14
PSENEN	0.295524	8.4471e-17
MRPS16	0.294369	4.26624e-18
RBM33	0.294314	7.5555e-21
MRPL17	0.293931	6.40484e-16
LNPK	0.293923	2.52825e-16
CHTOP	0.292999	3.7907e-16
NDN	0.292892	1.62082e-09
TRAPPC5	0.292021	2.15556e-16
TAF7	0.290971	4.43854e-11
ILF3-DT	0.290917	9.42571e-34
SSR4	0.290883	9.51694e-12
CREB5	0.290267	2.73683e-08
NSD3	0.28951	2.69866e-17
FHL2	0.289225	9.37911e-09
SFXN1	0.288988	1.46781e-13
CCDC88A	0.288901	0.000529148
GTF3A	0.288648	5.34261e-13
RNMT	0.288395	2.83727e-11
SLC3A2	0.287978	2.8066e-10
SPSB3	0.287929	1.4734e-31
CACYBP	0.287257	4.52327e-12
UBA6	0.287131	3.38232e-12
C12orf29	0.286861	1.1566e-19
EGLN3	0.286855	2.20004e-07
SLC39A8	0.286477	7.50566e-15
PSME1	0.286081	1.07884e-10
CAPZB	0.285904	6.68806e-12
RNF24	0.285837	1.39347e-12
MDM2	0.285348	8.8024e-08
SMIM29	0.285145	5.13906e-43
IFI16	0.284777	2.88166e-20
G3BP2	0.284664	4.55193e-11
MAGEF1	0.284625	5.92594e-19
TSPAN14	0.28447	1.876e-18
CCNG2	0.284018	3.81814e-18
SH3BGR	0.283708	1.34982e-38
GDNF	0.28349	7.4198e-18
SEMA3A	0.282696	2.19097e-08
CAPN2	0.282307	8.25528e-09
STXBP3	0.28116	2.51001e-24
ERN1	0.280479	3.61216e-05
MAF1	0.280256	3.79095e-16
STAG2	0.280057	1.45651e-12
ARMCX1	0.27994	2.43013e-12
ENG	0.279791	3.44032e-21
CNIH4	0.279764	2.85312e-13
TGFB1	0.279585	7.36249e-13
RAB14	0.279383	7.8069e-15
HLA-A	0.279106	1.53088e-10
IARS2	0.279044	6.36692e-13
XPO1	0.279012	2.49446e-18
ACBD3	0.278987	1.74429e-14
CBR1	0.278293	1.25965e-13
ENO2	0.278205	2.86687e-21
REX1BD	0.277909	1.27759e-13
LEPR	0.275875	2.05495e-06
VDAC1	0.275606	5.78725e-12
YY1	0.275567	3.99811e-09
MMP24OS	0.275424	3.14726e-16
PGRMC1	0.275046	1.52029e-08
KLF3	0.275026	8.55026e-12
AC012645.1	0.274879	5.05442e-21
HLTF	0.274373	1.38336e-17
HNRNPR	0.27417	7.90502e-13
C8orf82	0.272497	5.93e-23
LAGE3	0.272374	1.74927e-11
NDUFS8	0.272197	1.47476e-10
SLC5A3	0.271933	1.00693e-09
TM9SF2	0.271628	1.9472e-08
IDS	0.271431	1.39963e-09
HSBP1	0.271409	2.04184e-12
USP3	0.271285	7.70237e-21
TPBG	0.270551	2.23362e-06
NAMPT	0.270346	1.35942e-10
HIF1A	0.269768	2.20296e-07
AHR	0.269276	8.41836e-08
KDSR	0.268579	4.38761e-10
KRAS	0.268497	3.22254e-05
ERGIC2	0.267348	1.18325e-07
WDR54	0.267259	3.81931e-15
EMC4	0.26723	2.8292e-10
NDUFA8	0.266953	2.41692e-11
LAMTOR2	0.266493	1.19729e-11
FUT8	0.266262	4.48182e-17
CDC40	0.26623	2.13227e-17
USP8	0.266146	2.82365e-08
PPP6R1	0.265953	1.38035e-19
BRD2	0.265362	1.26963e-07
UBB	0.265271	1.28666e-14
NKAP	0.264213	4.20815e-08
RPS27L	0.263804	1.46979e-11
CIR1	0.263757	1.43459e-14
INTS10	0.263672	9.89216e-10
SUMO1	0.263642	1.45353e-11
CSNK2A1	0.263414	4.56654e-13
GLIPR1	0.263147	2.09738e-26
PLA2G4A	0.26251	2.59661e-15
CLIC4	0.262277	7.9524e-10
SCOC	0.26221	1.59642e-10
SLC6A6	0.26145	3.58592e-16
RAB2A	0.260538	9.04234e-11
HS2ST1	0.260464	5.25102e-16
RPS19BP1	0.260167	2.97807e-12
GNB1	0.25968	6.63214e-09
AKAP11	0.259674	2.52353e-13
ATP6V1D	0.259398	5.93506e-07
EMC7	0.259229	2.25278e-07
RTN3	0.259196	1.82867e-11
GLUD1	0.259177	4.57348e-13
VPS35	0.259053	3.8132e-08
DARS	0.258731	1.50052e-13
GATAD1	0.25841	9.36358e-05
CEP350	0.258233	2.12811e-08
RSF1	0.258213	3.03415e-07
UBN2	0.25808	2.50056e-14
TRMT112	0.257878	4.96131e-11
COX8A	0.2578	9.45991e-11
HACD3	0.257721	6.63672e-11
LAMTOR5	0.257717	1.02485e-09
HMGB1	0.2577	4.5377e-17
RBM27	0.257313	1.08671e-12
CIB1	0.257034	2.52186e-07
EXT1	0.256259	6.74353e-11
GFPT1	0.256214	2.65987e-06
SERPINB6	0.256016	9.97394e-06
NDUFV2	0.255584	4.84732e-09
ECM1	0.255253	1.95621e-11
AARS	0.25516	1.29493e-09
TMOD3	0.254843	5.88233e-14
CD63	0.254816	1.58731e-17
HLA-DRB1	0.254418	7.6217e-19
FBLN1	0.254179	1
ALKBH5	0.254138	4.99445e-08
NARS	0.253541	9.52996e-09
SIKE1	0.253227	1.84043e-06
H2AFZ	0.25294	8.91219e-14
LTN1	0.252901	3.92544e-10
EPC1	0.252558	2.54559e-09
TMEM50A	0.252414	4.33982e-11
SDF4	0.251883	1.03178e-09
EIF4EBP1	0.251755	0.000655403
LMAN1	0.251741	1.31666e-06
KANSL1	0.251061	1.23909e-33
ZBTB20	0.250604	7.11397e-10
MICOS13	0.250469	2.3154e-10
RPL39	-0.250001	9.24254e-28
PHACTR2	-0.250336	1.82685e-08
RPL36A	-0.25034	1.7825e-21
NKAIN4	-0.250606	5.77603e-09
SPINT2	-0.251505	1
SYNE2	-0.252091	1
PABPC4	-0.253876	0.00110427
SOCS3	-0.253989	0.259356
LRRN1	-0.25498	3.96369e-05
PKDCC	-0.255881	4.41449e-12
RPLP1	-0.256822	1.58274e-34
RBMS1	-0.257138	0.000115246
RPL7	-0.25733	1.21135e-13
KLHL15	-0.257548	0.00146239
EFNB2	-0.258069	0.381165
NFE2L2	-0.258539	6.11546e-06
ILF2	-0.258719	0.000114166
MYC	-0.259176	0.000344251
LINC01503	-0.260704	4.04695e-13
RPL38	-0.261359	1.80349e-22
FARP1	-0.262635	8.71116e-06
NOP16	-0.263174	0.0328887
BAZ1A	-0.264232	0.174884
FBLN5	-0.264748	4.3384e-07
TMA7	-0.26502	7.29728e-09
RPS2	-0.265072	9.69113e-21
MICOS10	-0.265249	5.14794e-05
PNN	-0.267238	0.00219391
RPS3	-0.267489	6.27222e-25
MTCH1	-0.26873	0.000600239
PLSCR4	-0.269922	1.67716e-08
LRRC15	-0.271032	1.14359e-12
MYL12B	-0.27134	1.65344e-06
SNHG3	-0.272432	1.24318e-07
HMGCR	-0.272526	0.164619
HECTD2	-0.272982	2.26293e-09
RPS10	-0.273717	6.05425e-09
SNHG5	-0.274292	1.2298e-08
NOP58	-0.275284	4.50501e-06
HINT1	-0.276105	1.87976e-12
RCAN1	-0.276151	1
NANS	-0.27723	2.58238e-06
ZYX	-0.277282	0.00696909
RPLP0	-0.277484	4.87138e-23
FILIP1L	-0.27753	0.743672
HSP90B1	-0.278153	1.40747e-15
GAREM1	-0.278271	6.20248e-07
RPL4	-0.279191	5.5657e-18
DHCR7	-0.27929	7.56611e-08
NCL	-0.279807	7.12001e-07
PARVA	-0.280922	3.7325e-07
EPB41L4A-AS1	-0.283568	0.000126504
EEF1A1	-0.283968	1.94785e-31
RPS6	-0.285043	1.55048e-37
COMMD6	-0.285359	4.84944e-10
RPL6	-0.28622	5.86487e-34
RPS5	-0.286508	1.55174e-28
DDX17	-0.286917	1.14943e-07
NAF1	-0.28706	2.533e-07
PLXDC2	-0.287616	9.15704e-07
PLAC9	-0.28764	3.68704e-05
MYL12A	-0.291176	0.000582672
ROBO2	-0.2912	1.28879e-10
PID1	-0.292376	3.69323e-07
THY1	-0.293354	5.3443e-09
IFNGR2	-0.293921	6.91981e-06
RPL13A	-0.294221	3.8034e-11
CHD1	-0.294241	4.10485e-05
WDR43	-0.294714	0.00446671
CYP1B1	-0.294728	0.811072
CAVIN1	-0.295182	1.62386e-06
PNRC1	-0.296604	4.06714e-07
LDLR	-0.297531	0.0346103
RPL23A	-0.29787	1.88085e-22
SLC25A3	-0.298072	1.79567e-13
COL16A1	-0.298288	1.67134e-07
BGN	-0.299023	0.646364
EML4	-0.300484	8.48572e-05
DNAJA1	-0.301084	1.49215e-15
SDC2	-0.301304	5.85461e-09
LMO7	-0.301522	5.84797e-08
DDX27	-0.301938	0.000102642
IPO7	-0.302552	7.62133e-06
CDKN1A	-0.302754	6.43368e-09
GGCT	-0.304107	2.07781e-05
RPL27	-0.305145	1.24476e-28
RPL19	-0.306245	1.20697e-36
PTK7	-0.306756	4.43718e-05
SNHG32	-0.308374	1.11342e-06
DSE	-0.309351	2.83478e-05
DNAJB9	-0.309389	9.66292e-06
JCAD	-0.310024	2.90001e-15
COL4A1	-0.311153	2.93769e-08
ISG20	-0.311732	0.00314771
RPS25	-0.311849	1.21124e-35
XBP1	-0.312909	1.50211e-14
LIF	-0.315909	8.87631e-05
THSD4	-0.316114	5.38238e-12
APCDD1	-0.318617	0.75547
RPS27	-0.319034	6.47989e-59
HNRNPU	-0.319146	3.13343e-05
RPS3A	-0.319148	1.26962e-44
EEF1G	-0.320313	1.89986e-23
COL4A5	-0.322287	3.7473e-12
FBN2	-0.322774	0.890515
MCL1	-0.324707	0.00542296
SPATS2L	-0.326014	0.251791
RPS11	-0.32667	6.12028e-20
ZFP36	-0.327305	3.41794e-08
JDP2	-0.328176	4.80541e-11
SLC2A3	-0.329103	8.62726e-05
RPS29	-0.329863	6.52283e-44
IMPDH2	-0.330017	6.36975e-10
LBH	-0.332132	0.398155
WWTR1	-0.333095	8.1797e-09
PALLD	-0.334585	0.0517109
TMEM98	-0.334964	8.16471e-10
RPL17	-0.334989	1.77642e-42
CTNNB1	-0.336042	0.000177444
RPS8	-0.336829	7.1049e-56
EGFL6	-0.337378	0.0132126
RAPH1	-0.337378	1.24214e-06
ATP1B1	-0.339798	0.0269719
POLR2L	-0.340226	9.95242e-15
RPL10	-0.340712	3.24633e-44
HSPA8	-0.34182	1.31415e-12
RPS9	-0.342067	3.82595e-44
GAS7	-0.342486	3.0349e-08
NACA	-0.342615	2.36429e-39
JUN	-0.343095	0.482863
MT-CO1	-0.34331	0.183333
SRSF2	-0.347271	4.76737e-10
EIF1	-0.347718	5.92554e-48
EIF3J	-0.347728	4.3002e-09
RPL24	-0.347965	1.01241e-42
EGR3	-0.349472	2.20268e-09
HMCN1	-0.349529	1.87369e-10
FOS	-0.349999	0.000236395
HNRNPAB	-0.351063	3.18506e-12
CLDN11	-0.35119	2.03361e-11
AC090617.10	-0.352364	1.05758e-22
MT1X	-0.352979	1
TMEM165	-0.353466	7.86051e-09
RPL35A	-0.354444	3.31063e-52
HSP90AA1	-0.354558	1.13376e-33
DDIT4	-0.354644	0.201054
MIDN	-0.354936	0.00104397
JMJD1C	-0.355378	4.20282e-06
NR4A3	-0.3565	1.22792e-05
CDC42SE1	-0.358316	2.22592e-15
GLT8D2	-0.358839	6.93377e-17
RPL37A	-0.358851	5.72573e-43
EFHD2	-0.359887	1.33795e-13
CXCL12	-0.360496	8.09059e-16
SPRED1	-0.360829	1.61487e-05
VMP1	-0.36092	9.30068e-10
RPL7A	-0.361094	6.57144e-43
RANBP2	-0.362119	5.20274e-07
METAP2	-0.363184	6.63453e-14
IL6	-0.364082	1
SNAI2	-0.364688	1.76548e-14
RPS19	-0.365035	2.13299e-37
SPSB1	-0.365828	1.21991e-05
ID3	-0.366299	1
CKB	-0.367476	0.00100036
RDH10	-0.367976	1.50904e-09
SERTAD1	-0.368189	4.93316e-11
C1S	-0.368712	7.35864e-12
CDH11	-0.369921	3.95522e-08
RPL31	-0.370588	1.0694e-19
KPNA4	-0.372156	1.98927e-07
PAX1	-0.372822	1.77971e-10
RPS28	-0.374385	1.55897e-46
PRRX2	-0.374504	9.85883e-06
HMGCS1	-0.37549	0.280224
DPT	-0.378242	0.000488304
KCNE4	-0.380809	1
DNM3OS	-0.38255	1.61211e-14
RPS23	-0.385421	2.58918e-68
C1orf56	-0.385592	2.3262e-11
MMP23B	-0.387249	9.92711e-14
COL8A1	-0.388953	9.52977e-12
RPL11	-0.389998	8.06747e-62
RPS27A	-0.391387	1.15679e-69
RPS12	-0.392433	4.34549e-59
NR4A2	-0.394721	1.52381e-06
FAT1	-0.396268	0.0194033
RPL9	-0.396278	3.06806e-59
NNMT	-0.39737	1
EZR	-0.397834	1
RPS26	-0.399037	1.17337e-29
RPS14	-0.400936	1.45383e-64
MAFB	-0.403398	0.00413139
SLIT3	-0.405277	2.01259e-11
RPS4X	-0.406332	2.31099e-53
CPXM2	-0.408681	2.05418e-20
PPIB	-0.40924	2.76408e-28
CYCS	-0.41029	5.17623e-19
ZDBF2	-0.412188	8.42431e-12
MYH10	-0.414362	1.16326e-10
SKIL	-0.416062	1.15872e-11
IGFBP6	-0.416665	1
CEBPD	-0.416996	0.000503509
COL8A2	-0.419103	1.30186e-21
STAT3	-0.420401	9.90986e-16
OLFM2	-0.420915	1.08099e-21
GUK1	-0.421014	1.95051e-21
HIST1H4C	-0.421722	1
RPL23	-0.422289	1.55003e-21
TOP1	-0.423618	4.28135e-17
HSPD1	-0.424407	8.26231e-24
HSP90AB1	-0.426788	3.67978e-39
SERPINE1	-0.42705	1
UAP1	-0.42847	3.61001e-15
ITGBL1	-0.429839	1.75275e-27
ETF1	-0.430761	6.77973e-20
NPM1	-0.43115	3.46801e-41
RPL5	-0.434106	1.6774e-59
ARGLU1	-0.438376	3.16647e-13
COPZ2	-0.438764	3.28221e-18
COLEC12	-0.441566	3.65473e-14
SCX	-0.441656	1.05643e-18
ERVK3-1	-0.441771	8.43966e-15
TXNRD1	-0.4423	0.000528075
EIF4A1	-0.446934	7.86443e-29
GAS5	-0.449724	4.09121e-18
FMOD	-0.451255	1.23523e-20
TNFAIP2	-0.453301	3.30443e-06
SMOC2	-0.45372	1.28319e-30
REL	-0.453815	4.26008e-14
PDLIM4	-0.456783	7.43972e-17
RPL27A	-0.456841	9.15629e-41
NTRK2	-0.46205	7.96025e-17
CNN2	-0.462804	7.47456e-18
SEC61B	-0.463508	4.18779e-39
NEDD9	-0.463592	8.03943e-27
TSPYL2	-0.464553	2.93629e-14
GADD45B	-0.46469	1.04172e-06
RPL21	-0.466332	1.03779e-78
IGF2	-0.46686	1.43547e-07
VCL	-0.481477	5.78457e-13
SFPQ	-0.481908	2.03191e-33
RPL37	-0.483591	3.76819e-99
RPSA	-0.485363	1.50268e-48
CDKN1C	-0.487708	0.178856
IL11RA	-0.488898	4.05911e-28
PCOLCE	-0.489097	2.03341e-20
COL1A2	-0.490297	4.39389e-29
AC108134.2	-0.492281	5.16592e-14
RBM3	-0.493713	2.32783e-25
IER2	-0.500092	5.20229e-13
RPL34	-0.506021	3.95628e-92
ATP1B3	-0.508973	3.32891e-07
PTN	-0.509549	0.134965
INSIG1	-0.510566	4.79921e-06
RPL3	-0.515681	5.94637e-84
PRDM1	-0.516463	7.52873e-19
UGCG	-0.526122	1.87315e-18
MIR100HG	-0.530349	5.39868e-14
SRSF7	-0.531538	1.89474e-30
IER3	-0.532659	0.0228518
HTRA1	-0.53274	4.02599e-21
SEPTIN11	-0.534243	4.04838e-18
AOPEP	-0.535688	6.74326e-21
AREG	-0.548838	1
EDIL3	-0.550088	7.69236e-31
COL5A1	-0.550964	9.6992e-27
DDX5	-0.551871	1.84122e-52
CXCL3	-0.560003	1
CCN1	-0.560159	1
RARRES2	-0.566176	6.88925e-22
HES4	-0.566544	5.70098e-23
MIR4435-2HG	-0.567113	2.63417e-10
DCLK1	-0.572605	1
RGCC	-0.57332	2.22715e-05
RPL10A	-0.575766	1.64928e-86
NFKB1	-0.577443	8.11091e-14
TNFRSF12A	-0.580223	5.36073e-19
GCLM	-0.582788	3.00387e-25
ITIH5	-0.584445	5.92651e-23
MEST	-0.585305	1.0678e-15
NKD2	-0.586825	1.12967e-34
TRIB1	-0.592282	4.39627e-18
COL14A1	-0.598239	2.95132e-22
SNHG8	-0.600107	9.27566e-38
CYTOR	-0.601697	2.84044e-10
PXDC1	-0.603101	1.31449e-19
SRSF5	-0.6187	1.54453e-41
CD9	-0.620829	5.20316e-20
OMD	-0.625088	3.79355e-39
MAP2K3	-0.628961	1.03981e-27
HOMER1	-0.631121	3.70245e-24
DST	-0.631464	0.0709391
NECTIN3-AS1	-0.632339	9.23201e-39
LIMS1	-0.634659	6.57065e-25
HSPE1	-0.636074	2.23885e-46
SLC7A11	-0.640285	7.5318e-35
IDI1	-0.655757	3.68347e-19
TMEM41B	-0.666552	4.27948e-31
SELENOP	-0.684426	6.01171e-42
LIMA1	-0.698574	7.31247e-24
DDX21	-0.701569	2.17034e-41
TNFAIP6	-0.703411	1
ETV3	-0.721469	2.06311e-31
CADM1	-0.721709	1.91155e-19
PRELP	-0.725337	1.08204e-48
FRMD6	-0.727477	1.86488e-20
CRLF1	-0.740233	1.21136e-17
HMGN3	-0.746432	5.61691e-44
COL21A1	-0.752566	7.26976e-45
EMP2	-0.755968	2.92394e-05
HMOX1	-0.75632	1.99832e-06
BTG2	-0.761258	1.75373e-37
CALD1	-0.769745	2.24218e-29
CBARP	-0.779151	2.12402e-45
ERRFI1	-0.779387	2.9842e-22
MAT2A	-0.789006	3.93889e-47
MFAP2	-0.792679	1.44628e-51
FN1	-0.810808	3.70876e-28
CREM	-0.811026	9.79556e-38
CXCL1	-0.825903	1
MIR22HG	-0.828585	1.31739e-59
TPM1	-0.834942	2.3096e-18
RGS16	-0.840094	7.0389e-13
SELENOK	-0.876532	1.50302e-56
EGR1	-0.880762	9.5657e-44
MFAP4	-0.917029	8.86e-62
SERPINF1	-0.919188	8.59205e-45
TAGLN	-0.937048	5.05147e-30
THBS1	-0.94086	1.90499e-24
SPARC	-0.945185	3.10012e-66
CCL7	-0.991346	2.77746e-14
KDM6B	-1.02353	8.53934e-64
LUM	-1.03678	3.99578e-35
COL1A1	-1.10039	1.71853e-75
CH25H	-1.11266	4.34989e-14
CSRP2	-1.11741	4.29313e-39
GADD45A	-1.12292	4.51093e-50
GREM1	-1.12484	4.76537e-18
ELN	-1.12916	2.11172e-57
MMP10	-1.13328	7.11087e-06
CXCL2	-1.17444	6.99173e-27
ASPN	-1.18784	5.37801e-57
JUNB	-1.21345	3.62122e-94
SFRP4	-1.21845	6.25456e-21
PTGDS	-1.33981	1.49685e-17
HAS2	-1.4343	1.42979e-73
PMEPA1	-1.44023	1.25468e-104
CCN2	-1.49554	7.14595e-20
TAC1	-1.56831	3.56701e-18
PLCG2	-1.59334	1
MGP	-1.82141	1.41058e-29
OGN	-2.06228	5.18702e-109
CCL2	-2.37924	6.41254e-59

## Sheet: C11
	avg_log2FC	p_val_adj
KRT17	5.07497	0
S100A2	4.574	0
KRT5	4.18235	0
KRT19	4.05699	0
MIR205HG	3.46941	0
DST	3.0251	1.7886e-138
PLCG2	2.95511	2.2402e-138
SFN	2.92566	0
ADIRF	2.81182	0
LGALS7	2.78922	0
CLDN4	2.77894	0
KRT15	2.76466	0
MGARP	2.70502	0
KRT18	2.69035	0
IGFBP7	2.65848	2.83417e-133
AQP3	2.62716	0
DSP	2.52128	0
EZR	2.42079	1.00858e-151
KRT14	2.39616	1.35428e-201
ITGA2	2.3327	0
CXCL14	2.3288	3.85877e-39
SUCO	2.30142	6.51936e-72
C19orf33	2.28331	0
SNCG	2.28024	1.10478e-225
KRT8	2.16511	0
IGFBP6	2.15959	1.55652e-72
CLU	2.10812	1.22646e-62
MT-ND2	2.09485	1.56791e-130
TACSTD2	2.0422	0
MT-ND1	1.9846	9.08243e-122
MT-ND4L	1.97506	1.52354e-130
DSC2	1.97083	0
CTSV	1.89955	3.95545e-289
LAMA3	1.89757	0
MALAT1	1.84987	1.72149e-133
MT-CO1	1.8374	2.2564e-147
TXNIP	1.83601	1.42479e-95
MTRNR2L8	1.80328	3.35272e-79
S100A14	1.79396	0
KLF5	1.79136	7.01578e-104
KATNBL1	1.79126	1.60889e-12
LGALS7B	1.79082	0
ITGA6	1.79067	0
TNNT3	1.78751	1.11326e-267
BCAM	1.75682	4.61171e-210
MT-ND5	1.74705	4.27709e-118
DCDC1	1.74501	0
PMAIP1	1.74394	4.08254e-66
MT-ND4	1.72861	3.79588e-136
HES1	1.72668	5.19254e-29
PLAU	1.68572	7.54479e-161
COL17A1	1.66841	0
IL1A	1.6529	0
TMEM40	1.64371	0
DSG2	1.6225	3.50429e-267
FGFBP1	1.62213	0
FABP5	1.61807	0.000434881
JAG1	1.58724	2.69013e-151
DSC3	1.58268	0
MT-ATP8	1.57573	1.2742e-44
MT-CO3	1.56959	1.72605e-120
IVNS1ABP	1.54	6.63956e-26
ELF3	1.53926	2.41295e-258
CRYBG3	1.53222	1.31511e-31
SYNE2	1.50533	6.62798e-29
MTRNR2L12	1.50485	1.89109e-91
PERP	1.49524	4.63181e-18
CD55	1.49482	2.00833e-11
PDLIM1	1.44489	4.27763e-281
PAX6	1.4313	0
TKT	1.42472	1.22245e-26
CLDN1	1.40942	5.50847e-280
MT-CO2	1.40604	5.81416e-103
MBP	1.4042	9.64206e-217
HSPB1	1.39992	4.81397e-10
PPL	1.3928	6.20202e-213
COL7A1	1.3711	4.58341e-101
AGR2	1.35555	0
IRF6	1.35542	0
SPINT2	1.35273	1.20414e-26
SLITRK6	1.34594	2.19621e-224
KTN1	1.33885	1.37956e-37
GJB2	1.33863	0
PLEC	1.33469	3.98094e-12
TPM1	1.33191	1.17696e-12
F3	1.31803	9.17067e-14
LAMB3	1.31106	0
PDGFA	1.31024	3.09281e-65
ID1	1.31021	2.48047e-13
APOE	1.30725	2.09118e-13
MT-ATP6	1.3038	4.24742e-86
ARHGDIB	1.29591	4.15587e-237
PHLDA2	1.27152	1.30662e-17
ANXA3	1.26806	8.48708e-202
MT-ND3	1.26464	7.62669e-98
TES	1.26083	4.6082e-49
ARHGAP10	1.25054	2.46524e-06
PARD6B	1.2376	2.13268e-219
CFI	1.23685	8.1177e-285
ITGB4	1.23491	5.81375e-236
FXYD3	1.23277	0
CYP1B1	1.23071	3.43776e-07
TNNT1	1.22004	2.47951e-60
NDUFA4L2	1.21917	2.6467e-14
CROT	1.20664	2.45596e-24
FRMD4B	1.20505	3.72191e-152
CAV1	1.20274	3.88607e-16
CAST	1.20158	9.42551e-20
SINHCAF	1.19432	2.49213e-93
ACTN4	1.18908	9.59614e-08
DDIT4	1.18673	1
MAST4	1.1831	4.57734e-55
S100A11	1.18028	1.40808e-76
SOX4	1.1728	0.00103169
ANXA1	1.16699	4.63806e-14
SEMA3B	1.1355	2.16407e-81
GPC1	1.12395	2.94483e-18
MT-ND6	1.11756	0.327289
GALNT3	1.1142	0
S100A10	1.10164	2.66218e-54
SYT1	1.10118	1.13236e-21
EPCAM	1.09742	5.30116e-110
LUZP1	1.08849	0.317047
PKP3	1.07416	0
SERPINB5	1.07178	0
AKAP9	1.06512	9.86916e-05
DDR1	1.05965	3.46862e-82
SDC1	1.04479	8.038e-31
ZNF431	1.03295	7.37649e-14
MIF	1.02718	6.4827e-66
TMSB4X	1.02616	1.95076e-53
GAPDH	1.02501	5.35407e-69
PAWR	1.02361	2.32292e-35
RAP2B	1.01818	1
FLNA	1.00831	0.994971
CXADR	1.00739	3.33336e-199
IGF2	1.0041	1
AHNAK2	0.992874	0.0600471
ITGA3	0.974218	7.92627e-245
S100A6	0.959211	4.8184e-58
PEG10	0.95266	1
SPINT1	0.948748	1.56435e-156
SLC2A1	0.947503	4.16726e-06
GPNMB	0.941899	0.196645
HRAS	0.941251	0.61219
PLXNB2	0.92171	1
TNFRSF12A	0.920971	1.86122e-09
PRDX5	0.905857	1
NQO1	0.903311	2.22138e-16
RNF19A	0.900443	1
IFI16	0.885572	1
BTG2	0.876533	1
SLC4A7	0.875426	1
AREG	0.872298	4.10832e-10
LAMB1	0.858482	1
PTN	0.858038	1
CAPG	0.857245	0.915224
TUT4	0.856234	1
SLC38A2	0.853372	1
PON2	0.850565	6.15868e-15
S100A4	0.850335	1
HMGN3	0.844222	0.622475
ENO1	0.816212	2.87989e-16
CAMSAP2	0.811965	1
SLC38A1	0.809412	1
BRD9	0.801274	1
MYO6	0.797339	0.489333
DDIT3	0.796123	1
SLC7A8	0.79322	1
N4BP2L2	0.790824	1
PLP2	0.784935	1
LGALS3BP	0.784263	1.59109e-05
GIPC1	0.781682	1
MT-CYB	0.780572	1.96581e-36
PHF3	0.774448	1
AGFG1	0.773253	1
NKAIN4	0.772114	1
ATP1A1	0.769811	1
NKTR	0.757783	1
RERE	0.755968	1
IRF3	0.753303	1
SRRM1	0.7516	1
DICER1	0.749618	1
OCIAD2	0.74914	0.0149091
ILF3	0.746437	1
ARL4D	0.745198	1
PHIP	0.738937	1
ZRANB2	0.73575	1
ITPRID2	0.72747	1
TRA2B	0.725331	1
SON	0.722614	1.04422e-10
CD46	0.722108	1
GSTP1	0.721276	2.10531e-25
AHNAK	0.721077	1
PRPF4B	0.720344	1
AFDN	0.720338	1
SH3BGRL3	0.718473	1
BAZ2B	0.717382	1
KMT2C	0.715878	1
TARS	0.71116	1
TPM3	0.711156	1
ARGLU1	0.708322	1
SPTBN1	0.708022	1
EDIL3	0.704934	1
MYO1B	0.700547	1
SVIL	0.700033	1
PTPN13	0.698	1
UPF2	0.693857	1
TLE4	0.692929	1
UTRN	0.692247	1
RESF1	0.68951	1
IGFBP2	0.685007	4.71778e-09
USP34	0.684168	1
VPS4B	0.680842	1
CPXM2	0.678058	1
HSPG2	0.675533	1
DYNC1I2	0.671008	1
CWF19L2	0.667255	1
ITGB1	0.66458	2.05657e-14
PBDC1	0.661702	1
ITCH	0.660703	1
TMOD3	0.656739	1
YWHAZ	0.654764	0.097381
LUC7L3	0.653451	1
MYH9	0.652962	1
PKN2	0.64931	1
MINDY2	0.648847	1
SMG1	0.645574	1
CTNNAL1	0.644171	1
SF3B1	0.643521	1
IGF2BP2	0.642885	1
MACF1	0.641861	1
CHD6	0.628228	1
MYO10	0.62733	1
CYBA	0.622457	1
CHD9	0.618949	1
CDKN2AIP	0.617913	1
BCL10	0.613484	1
NCKAP1	0.612747	1
CHD3	0.610131	1
CCNL2	0.610015	1
NPEPPS	0.608975	1
RHOD	0.606283	1
MAFB	0.603017	2.52429e-05
TRIP12	0.595712	1
DAAM1	0.592643	1
SNRNP70	0.591338	1
UQCRC1	0.590401	1
AHI1	0.589613	1
YBX3	0.588969	0.000705355
HEXIM1	0.588806	8.4719e-08
HMGCS1	0.588617	1
LMO7	0.588398	1
ACTG1	0.588069	4.53446e-14
KIAA0232	0.587513	1
TLE5	0.585879	1
PAXBP1	0.580829	1
PPP6R2	0.578928	1
U2SURP	0.57632	1
ANKRD12	0.574883	1
TAF1D	0.574568	1
APP	0.571608	1
S100A16	0.569498	1
CKB	0.569331	1
BAG1	0.566117	0.326357
ANKRD11	0.565938	1
STAG1	0.565404	1
CTTNBP2NL	0.562979	1
FXR1	0.559833	1
ASPH	0.559823	1
PTK2	0.557493	1
BIRC6	0.549139	1
KIAA1109	0.548491	1
BAIAP2	0.547604	1
FBXO2	0.544177	1
WLS	0.543742	1
PDCD10	0.542935	1
USP53	0.542465	1
ZNF638	0.541173	1
CDYL	0.537476	1
SUN1	0.537386	1
TNRC6A	0.532838	1
CLIC1	0.532771	1
GPRC5A	0.529632	1
STK24	0.529117	1
HIVEP1	0.52665	1
RBBP8	0.526283	1
NDFIP2	0.525884	1
FBXW11	0.525383	0.706639
BCAR1	0.524465	1
KMT2A	0.521595	1
SRSF11	0.519771	1
PDCD4	0.519188	1
STARD10	0.518228	1
CSKMT	0.517538	0.0210207
HDAC2	0.516672	0.0490652
SLC3A2	0.513762	1
SAT1	0.509815	1.97575e-07
H1FX	0.509283	1
ZMYM2	0.507732	1
SLC7A11	0.504322	1
EPN2	0.503607	1
RBM33	0.502439	1
MYOF	0.502432	1
NDUFA7	0.500778	1
IGF2R	0.50061	1
BOD1L1	0.500209	1
MALT1	0.499219	1
NIBAN2	0.498365	1
KLF10	0.498305	1
POLR1D	0.497679	0.0857499
MYL9	0.495919	1
MDM4	0.495908	1
OSBPL1A	0.495138	1
PTPN14	0.494312	1
FNBP1L	0.492262	1
PTTG1	0.491878	1
TP53TG1	0.491812	1
SCARB2	0.489675	1
NF1	0.4891	1
PPP1R15A	0.487099	1
ANXA11	0.485734	1
MXRA7	0.483772	1
HEBP2	0.483598	1
GGNBP2	0.478569	0.00137953
ANKLE2	0.478488	0.68509
GTF2I	0.477765	1
MSH6	0.477241	1
ZFC3H1	0.47695	1
ELOB	0.476121	1
GSTO1	0.47515	0.614626
ATRX	0.473744	0.00708984
AMOTL1	0.473034	1
PHLDA3	0.472299	1
EP300	0.472298	1
RBM39	0.46835	1
ATP5IF1	0.467646	1
PUM3	0.463038	0.00713367
CAPN2	0.462967	0.000152615
TCF25	0.460258	1
CEP350	0.460037	0.00162153
YTHDC1	0.459092	0.00145588
NSA2	0.456631	1
GOLGB1	0.454954	1
CLSTN1	0.454686	1
VPS36	0.454312	0.503604
TOMM20	0.44938	1
DKK3	0.44783	1
NFAT5	0.445835	0.0183915
INTS6	0.445126	0.00253343
TSC22D2	0.444772	1
ADAM9	0.444587	1
CAPN7	0.443531	1
DUSP5	0.442162	1
TRAF4	0.441399	1
TECR	0.440306	0.0567878
PPDPF	0.440118	0.0337785
NAP1L4	0.440016	0.240071
UBE2Q2	0.438103	0.459483
BRD7	0.437655	0.0481357
ZNF706	0.436348	0.00612401
ARFGEF1	0.435262	1
PHACTR4	0.433168	1
HOMER3	0.432851	0.0551576
CTSD	0.428783	0.211856
HMGN1	0.428427	1
VEZF1	0.424422	1
IER5L	0.422146	0.00080995
HCFC1R1	0.421099	0.00144151
ARHGAP5	0.41959	0.177705
ZNF292	0.419065	1
THUMPD3-AS1	0.418746	0.430332
REV1	0.418275	1
LTBP4	0.418268	0.000109867
AC020916.1	0.417373	1
CD151	0.415435	0.0618786
RSRC2	0.415099	0.000111284
GPATCH2	0.414796	1
PKD1	0.414565	1
GRN	0.414395	0.00241258
PLRG1	0.413298	1
SP3	0.409184	1
XRCC5	0.408556	1
PLS3	0.408152	7.96933e-05
PPP1R14B	0.407846	0.0311881
NEAT1	0.4073	1
PPP2R2A	0.406328	0.0137461
TMPO	0.4057	0.301129
OFD1	0.404866	1
TDG	0.404118	1
CENPC	0.403845	1
TRIM44	0.403388	9.97443e-08
SMC5	0.403176	0.0182768
GADD45B	0.401222	1
CUX1	0.400989	1
CBX3	0.40057	0.0142311
CACYBP	0.400115	8.09553e-06
TMEM160	0.39965	0.00114846
ACIN1	0.399278	1
UBAP2	0.397765	0.464288
ZFP36	0.39631	1
C9orf16	0.39383	2.9946e-08
ZMYM4	0.392843	1
PNN	0.392766	1
DDX46	0.391601	0.011664
PLAUR	0.391013	1
SETX	0.390862	0.19711
TRIM33	0.390402	1
SMARCA4	0.38976	0.0417819
PKM	0.389409	1
SETD5	0.389366	0.0412044
IFRD1	0.388846	0.0776672
PPFIBP1	0.388516	0.768654
NARS	0.388464	0.00210935
DUSP6	0.387817	1
CFDP1	0.387765	2.08259e-09
EFNB2	0.387558	0.068112
G2E3	0.387513	0.00691051
SRPK2	0.387451	0.0240027
NDUFB7	0.385745	2.86431e-05
MAP7D1	0.38515	0.0358422
NUMA1	0.380555	1
AKAP8L	0.380138	1
CEMIP2	0.379403	0.00177201
RSL24D1	0.377937	1
FUBP1	0.377935	0.384067
CNOT1	0.377912	0.0163385
RNF213	0.377352	1
ME2	0.375655	1
PET100	0.375316	1
USP10	0.375182	0.494029
PELI1	0.373799	1
DHX9	0.372608	0.0115467
PDCD11	0.370911	9.42436e-06
PCM1	0.368416	0.00194345
ASH1L	0.367062	0.0110634
PCF11	0.366084	0.000515225
FNBP4	0.36488	6.28985e-07
MBNL2	0.36467	0.0912039
COL18A1	0.363508	1
RALBP1	0.362709	1
NRBP1	0.362634	0.00279795
UBR5	0.362392	1
MMP10	0.362148	1
GTF2E2	0.361035	0.202805
ELF1	0.359704	0.430444
RSF1	0.358581	0.0139569
DDX27	0.358245	0.0011744
KLF3	0.357408	0.0194096
BDP1	0.357399	0.00028154
RAB4A	0.357166	0.0138782
STK17A	0.356427	1
VPS13C	0.354188	1
SECISBP2	0.353021	0.155725
ZBTB7A	0.350659	0.0022453
TNRC6B	0.350339	1
ELK3	0.350027	0.08604
PTGES	0.349757	1
SLTM	0.349745	0.0114125
NSD3	0.349346	1.46997e-05
ANXA2	0.34889	1
TOP2B	0.348655	0.0101757
PHF14	0.347102	2.74278e-07
KDM5A	0.34632	5.38846e-05
RBM26	0.345419	0.00959782
NIPBL	0.344832	0.00053176
KDM2A	0.344567	1
CLCF1	0.344471	1
RFC1	0.344388	0.000173416
TPP2	0.344294	0.0599715
SDC4	0.343785	0.76178
SRSF4	0.343535	1.16419e-06
VWA1	0.343212	1
LTBP3	0.340611	4.61636e-06
RIOK3	0.340046	0.0264675
CDC5L	0.338461	0.0121909
EHMT1	0.338182	5.83297e-05
PNISR	0.337973	1
DNAJB6	0.336585	6.71889e-05
ALDH3A2	0.336356	1
PFDN1	0.335823	1.21205e-08
LARS	0.334712	1.43594e-06
RAD23B	0.3345	4.27809e-05
LSG1	0.334367	0.000699288
FAT1	0.333602	0.0073759
CTR9	0.333228	0.000295354
WSB1	0.333149	1
PIK3C2A	0.333018	0.183533
SETD2	0.332654	6.88365e-05
TM9SF3	0.331848	0.554619
SNW1	0.330696	5.73438e-05
DEK	0.330078	1
CD9	0.330066	1
SELENOH	0.330036	0.00205954
WDR70	0.329489	0.00154775
RBM27	0.328281	3.85174e-05
MNAT1	0.32598	1.54876e-10
FLOT1	0.325913	8.8822e-08
NOC3L	0.32552	0.0312823
TRAPPC5	0.325512	2.00497e-08
GPS2	0.325187	4.39947e-11
ID4	0.324661	0.00166336
PPP1R12A	0.322845	2.24721e-08
RBM6	0.322802	0.000486562
AIMP1	0.322751	1.83548e-05
CDK12	0.322126	7.14191e-08
SLC25A24	0.321783	0.0486005
CTSH	0.319796	1
BRWD1	0.31976	0.293515
KIF2A	0.319394	0.156437
ADSS	0.31838	0.0381356
INO80	0.317611	0.00124151
SCAND1	0.317151	1.00391e-10
TET2	0.317144	0.00107044
ZNF721	0.316469	0.113061
ESF1	0.316041	0.000256097
DHX30	0.315447	9.46493e-05
CAPRIN1	0.314107	1.3702e-08
RSRP1	0.313715	0.000225493
UXS1	0.312895	1
CHD2	0.312521	3.393e-05
SMURF2	0.310326	0.00604243
USP47	0.309675	2.94672e-07
NAA15	0.309629	2.04766e-07
RUFY3	0.309502	1
PRRC2B	0.309501	0.00333661
IGFBP3	0.309497	1
ADK	0.309132	0.00791042
TIMM44	0.306543	0.000699561
THOC2	0.306495	4.92274e-07
CLTB	0.30286	1.46827e-08
EIF3E	0.302501	1.14112e-09
UBXN2A	0.301906	0.000273337
MAML2	0.301882	2.71965e-05
GIGYF2	0.301552	4.81442e-05
ALKBH7	0.301552	9.49144e-09
SAP30BP	0.301361	0.0014829
PIP5K1A	0.300108	1
GATAD2A	0.298128	6.75042e-11
NREP	0.298035	1.11407e-07
ADAR	0.297865	3.0507e-06
WASF2	0.296911	1.743e-05
LIMA1	0.295781	1
DNM1L	0.29395	0.000605016
FBXW7	0.293055	0.0165513
ELF2	0.292984	1
HMGB1	0.292181	1
ARHGEF12	0.291936	0.00717505
HP1BP3	0.291895	1.26533e-08
ANKHD1	0.2904	1.24061e-12
SRRM2	0.290237	1
DHRS3	0.290225	0.000112167
HIPK3	0.289734	4.57093e-06
SPEN	0.288918	5.0821e-08
GLS	0.287258	6.03505e-11
KIAA2026	0.286653	1
FBXO34	0.286534	1
CDK13	0.286398	3.12173e-06
NOL7	0.28632	1.67611e-06
POLR2B	0.286264	0.000638529
OTUD6B-AS1	0.286121	2.40647e-10
KLC1	0.285794	0.000297228
NEMF	0.284909	1.8429e-06
MAP1LC3B	0.284382	1.70929e-06
PTPN2	0.28365	2.24912e-06
IP6K2	0.282921	0.00106915
RTF1	0.282751	0.0169644
BRD1	0.282106	6.78616e-05
SUDS3	0.281917	6.21264e-05
PRKDC	0.281218	1.36567e-05
SPATS2	0.281189	0.0513104
RNMT	0.280292	1.5058e-06
SYF2	0.277948	7.59756e-08
KLF6	0.277603	5.91074e-06
CCDC14	0.27724	0.468913
CHD4	0.277082	5.73254e-07
RBM5	0.276947	0.000292784
MYCBP2	0.276802	3.35521e-13
NSRP1	0.275325	1.18917e-08
SREK1	0.275111	0.000257456
MPDZ	0.275082	0.0400116
TMA7	0.274193	1
PFDN4	0.274048	0.0371159
HUWE1	0.273601	4.49647e-07
HSPH1	0.272885	1
GARS	0.272801	0.000122501
NDRG1	0.271924	7.29782e-08
TMEM123	0.271703	0.356377
MED21	0.271259	0.000264033
PHGDH	0.270827	0.000136862
DARS	0.270614	1.61255e-08
GON4L	0.269976	0.00707303
NMT1	0.269022	7.19167e-06
SELENOW	0.268388	4.02908e-05
CIR1	0.267861	0.0504024
TULP4	0.267557	1
ERBIN	0.266929	2.35201e-07
UBE2H	0.266546	8.04337e-06
KMT5B	0.26638	0.00266943
SMCHD1	0.265823	1.40766e-11
CCDC12	0.265705	9.38373e-05
CCDC174	0.265501	1.07367e-05
YAP1	0.2644	9.66718e-06
ZNF148	0.26393	3.86668e-05
BLOC1S1	0.263241	2.80822e-13
OSBPL2	0.262797	0.0187454
UBAC1	0.262611	0.0049085
ALDH7A1	0.262555	0.00390063
RRAS2	0.262391	3.33752e-05
JMJD1C	0.262322	3.01023e-07
UBE2V1	0.261196	8.46797e-06
FAM118A	0.260075	0.0287783
TBL1XR1	0.259503	5.87364e-09
COL4A5	0.259344	2.06969e-08
CARS	0.258899	0.000331539
AP2B1	0.258794	8.64398e-10
JAM3	0.258778	0.00404307
ARPC5L	0.258021	2.76638e-07
PPP2R2D	0.257879	9.62298e-09
NDUFA3	0.255117	1.89082e-13
SARS	0.25467	0.000160083
EIF5B	0.254272	1.84762e-05
RBIS	0.254148	7.98318e-08
TARSL2	0.25413	0.0081864
ARID1A	0.253998	3.66188e-06
WDR33	0.253587	0.000804099
SRPK1	0.25288	0.0168325
NRIP1	0.25229	1.35959e-06
ERC1	0.251461	4.57448e-05
CHPF	0.2514	0.109044
KDM1A	0.251333	1.01085e-09
ARL3	0.251215	3.40577e-17
MRPL12	0.251082	5.60967e-13
COX17	0.250658	9.38562e-07
DNAJB1	0.250526	2.13393e-06
HSPD1	-0.250677	2.70446e-09
SH3PXD2B	-0.250688	1.70918e-23
MPG	-0.250764	1.56342e-37
PIM3	-0.250779	1.15289e-31
SLC9A3R2	-0.251149	1.1477e-31
NOSIP	-0.251219	1.96008e-30
NME4	-0.25128	1.5847e-40
STX2	-0.251526	1.81248e-26
PLK2	-0.251644	4.45976e-19
TIMM17A	-0.251821	1.23364e-47
NDEL1	-0.252026	6.42381e-39
NCOA4	-0.25262	7.12466e-36
CNPY2	-0.252904	2.09489e-46
TBL2	-0.25298	1.74733e-32
SRGAP1	-0.252984	6.68616e-28
ETS1	-0.253075	3.9429e-25
FBXO33	-0.253426	1.83113e-21
PLEKHO1	-0.253432	1.61253e-26
YTHDF2	-0.253935	6.87841e-43
UTP6	-0.254013	3.38719e-32
PITPNA	-0.254287	1.80614e-42
CBR1	-0.254474	3.56398e-27
COQ10B	-0.254733	3.66635e-45
FAM177A1	-0.25523	4.91001e-40
RIOK2	-0.255282	1.1069e-30
EBLN3P	-0.255679	1.26473e-25
YME1L1	-0.255729	7.83332e-38
GATAD1	-0.255806	5.59475e-26
GOLGA2	-0.255818	2.87762e-46
PPM1G	-0.255824	8.60758e-42
RAB32	-0.256065	1.3235e-28
ORMDL1	-0.256384	1.79654e-44
SDHD	-0.256416	2.65575e-31
ATP5F1E	-0.256417	1.5355e-20
SMIM12	-0.256642	4.37589e-26
COPS4	-0.257215	1.2837e-32
SERINC3	-0.257283	1.55461e-36
KIF5B	-0.258182	7.69625e-36
RPL7A	-0.258319	3.95782e-24
TAF9	-0.258385	3.86972e-36
GANAB	-0.258566	3.98515e-34
RPL9	-0.258579	5.35685e-23
CLINT1	-0.258915	6.81651e-40
LYAR	-0.259126	1.89229e-47
TMEM106C	-0.259178	2.04758e-30
CALM2	-0.259687	5.34185e-19
FICD	-0.260419	4.03855e-30
JOSD1	-0.260688	3.97075e-37
DCAF13	-0.261149	5.81946e-47
SDF2	-0.261623	3.42037e-41
REV3L	-0.261965	1.74302e-37
ALKBH5	-0.262163	1.37121e-37
B4GALT2	-0.262221	2.62812e-28
CD164	-0.262225	2.14557e-33
PSMC2	-0.262605	3.19789e-40
DENND5A	-0.263076	3.18054e-28
RPL8	-0.263152	2.49037e-24
STK40	-0.263184	3.1464e-29
FBXO17	-0.263337	2.30598e-36
EML4	-0.263547	3.96289e-34
PNRC2	-0.263585	7.44542e-34
RANBP2	-0.263857	3.9076e-35
ZNF281	-0.263893	4.59651e-33
TEAD1	-0.264138	6.54693e-45
ADRM1	-0.26429	1.51986e-45
CCNT1	-0.265149	1.56819e-33
YWHAB	-0.26519	3.24157e-25
TERF1	-0.265198	6.58302e-34
MDK	-0.265234	2.20299e-33
LDHB	-0.265294	6.93654e-46
ADIPOR2	-0.265459	7.18144e-30
MKLN1	-0.265597	1.81127e-36
ARHGAP28	-0.265748	2.50816e-27
TCEA2	-0.265797	4.04119e-37
CDO1	-0.265939	6.94324e-26
IRS2	-0.266639	9.22446e-37
TGFB1I1	-0.26683	4.92357e-26
NDUFV1	-0.266902	2.17405e-36
MRTO4	-0.267345	1.99301e-39
PSMD14	-0.267774	3.65266e-43
MTHFD1L	-0.268079	8.44527e-40
SCFD1	-0.268125	9.51248e-42
APH1A	-0.268246	7.17477e-36
STUB1	-0.268868	2.22547e-39
RAB22A	-0.269085	7.16065e-38
CDC37L1	-0.269164	3.84746e-37
RPL10A	-0.269165	1.78327e-21
EIF5A	-0.26945	3.1289e-36
MOB4	-0.26979	6.06373e-41
PHF20L1	-0.270002	1.45245e-37
RRP15	-0.27012	7.94459e-38
SUGT1	-0.270516	4.72667e-41
HNRNPH3	-0.270601	1.59207e-31
DBF4	-0.270616	1.21926e-26
NOP10	-0.27084	1.55481e-45
COX8A	-0.270841	7.99881e-41
MACO1	-0.270965	3.41047e-34
SRSF9	-0.271237	2.61839e-48
PRPF4	-0.271369	3.29352e-32
NSMCE3	-0.271706	6.91025e-30
MRPS6	-0.272132	2.41421e-34
RUVBL1	-0.272379	1.26154e-29
PTS	-0.272425	5.24668e-35
NDUFB8	-0.272705	2.74958e-46
PPARD	-0.27288	3.55674e-25
MESD	-0.273655	9.64774e-38
ELOVL4	-0.273826	4.2844e-23
GJA1	-0.274256	1.85363e-31
FAM204A	-0.274331	1.13572e-44
TMEM248	-0.274746	1.15201e-39
GSTA4	-0.27515	4.37654e-38
SSB	-0.275386	9.06851e-36
CNTN3	-0.275848	9.30785e-25
DPM3	-0.276148	8.76058e-35
SLC16A7	-0.276276	4.35644e-29
SHC1	-0.276322	1.52234e-33
H3F3A	-0.27686	6.60763e-14
RAB34	-0.276966	1.96902e-42
C1QBP	-0.277058	8.41849e-46
VDAC3	-0.277177	9.00969e-46
BUD31	-0.277366	5.83101e-31
ANAPC11	-0.277706	1.71305e-41
NUCKS1	-0.277796	1.94855e-24
PSMD9	-0.277951	2.88228e-44
TFG	-0.278382	2.27317e-39
SBF2	-0.278849	1.23689e-35
DZIP1	-0.278966	2.16839e-26
TIMM23	-0.279139	1.12886e-30
PSMB3	-0.279323	3.58845e-41
HABP4	-0.279348	2.07705e-33
BACE2	-0.279521	3.49177e-27
ISCA1	-0.27967	3.73807e-33
IFITM1	-0.279714	2.58439e-37
IRX5	-0.280607	2.16772e-20
ZSWIM6	-0.281315	1.34339e-37
RNASEH1	-0.281331	2.31313e-34
CD59	-0.281377	5.83932e-39
HSPA1A	-0.28161	7.77873e-23
CYB5R1	-0.281661	4.14266e-25
YBX1	-0.2817	1.23484e-20
EDF1	-0.281929	1.46016e-21
GHITM	-0.28193	7.19149e-44
CAMK2D	-0.282045	6.80465e-30
BRD2	-0.282405	2.74293e-41
TMED7	-0.282725	5.23603e-47
GMPPB	-0.282994	3.45496e-31
DHX29	-0.283215	6.27249e-39
EMD	-0.283465	2.23893e-40
MRPS15	-0.283693	1.24692e-45
MBNL1	-0.283759	3.54683e-45
POLR2K	-0.283909	2.18225e-48
FSCN1	-0.284165	8.84319e-42
GSN	-0.284388	2.83514e-33
BEX4	-0.284655	9.59683e-48
TXNL4A	-0.284676	2.58039e-42
MALSU1	-0.285682	5.45043e-37
KANK2	-0.28573	7.31347e-33
AVPI1	-0.285902	2.64586e-26
HNRNPH1	-0.286132	5.73574e-31
NKAP	-0.286764	3.07578e-39
BZW1	-0.286948	4.60542e-22
ABHD14A	-0.287046	1.98191e-29
RNH1	-0.288338	5.78155e-34
SYNPO2	-0.288505	5.94587e-21
SLC52A2	-0.289256	8.00262e-38
SLC16A2	-0.289703	2.09064e-29
LAYN	-0.289908	3.10366e-30
STOM	-0.290023	2.09354e-32
PTMA	-0.290268	8.3806e-15
A1BG	-0.290629	4.37279e-39
TMEM59	-0.290645	4.07182e-42
RPL21	-0.290713	2.10106e-21
BACE1	-0.291346	3.42271e-30
SEPTIN7	-0.291552	9.57689e-32
CYBRD1	-0.291809	5.09454e-37
CREB3L2	-0.291813	5.09573e-27
HERC4	-0.291869	5.10909e-30
TTC39B	-0.292135	1.3895e-25
EPRS	-0.29219	6.81535e-42
NOLC1	-0.292254	7.19573e-48
GDI2	-0.292545	6.07182e-41
UTP23	-0.292716	1.30881e-36
SLC35B1	-0.294387	5.83165e-42
LRRC58	-0.294543	6.51203e-37
PCNX4	-0.294607	2.92506e-37
MRPL36	-0.294648	9.37408e-42
ROR2	-0.294922	6.95425e-30
VASN	-0.294967	1.48415e-37
PXK	-0.294975	2.31788e-28
EGFL7	-0.295063	3.21398e-40
P3H4	-0.295138	4.4369e-33
ARHGEF40	-0.295432	9.60117e-31
SEPTIN9	-0.295697	7.55798e-42
TSC22D3	-0.295899	1.67693e-29
DNAJC1	-0.29654	2.38252e-42
FXYD1	-0.296617	9.53022e-33
FNDC4	-0.296782	5.1083e-28
AKR1B1	-0.297045	5.98597e-39
MN1	-0.29707	2.56003e-29
EIF3A	-0.29758	1.34219e-27
TPI1	-0.29894	4.18735e-18
CCDC3	-0.300173	1.03347e-26
PSMB4	-0.300343	5.2797e-42
AC092069.1	-0.301313	1.23208e-25
MOCS2	-0.301344	2.09358e-31
MAP2K3	-0.301437	1.88553e-41
BAG2	-0.301452	2.60945e-24
SFPQ	-0.301467	1.28759e-21
CCDC88A	-0.301803	2.71178e-31
RFNG	-0.301927	1.96886e-36
SSBP4	-0.302029	1.26319e-41
ERCC1	-0.30281	1.14159e-60
IPO7	-0.303483	1.05693e-39
PGK1	-0.303492	1.46237e-29
CHIC2	-0.304035	4.68168e-42
RBBP6	-0.304313	1.30995e-49
CHPT1	-0.305152	5.5073e-35
BTF3	-0.305717	7.82453e-22
ABCE1	-0.305819	1.07604e-43
SSRP1	-0.305985	1.42461e-36
C8orf33	-0.306503	2.18754e-42
TMEM109	-0.307367	3.56309e-32
AZI2	-0.307394	2.01783e-39
RBM8A	-0.307534	2.76173e-43
SMCO4	-0.308004	2.44972e-30
FLNC	-0.30803	5.98116e-27
MAF1	-0.308152	1.06127e-32
SCO2	-0.308215	1.09943e-41
EIF1AX	-0.308287	4.90151e-44
CNPY4	-0.308482	7.02924e-32
PNO1	-0.308545	7.22808e-47
UBA2	-0.308603	4.05135e-43
GLRX5	-0.308761	8.87538e-37
RNF181	-0.309008	2.19127e-44
FAM20C	-0.309089	8.18375e-26
UBL3	-0.309108	1.01756e-41
SLC31A1	-0.309528	3.14386e-41
PEPD	-0.30959	1.72689e-33
RNF175	-0.30961	8.98001e-30
NID2	-0.309788	8.89448e-27
UBE2D1	-0.310515	9.6404e-40
G3BP2	-0.310761	1.71169e-42
YWHAG	-0.310907	4.64098e-46
DERL1	-0.311087	2.7023e-39
MAPK1IP1L	-0.311292	1.58137e-41
SYNPO	-0.311326	1.00314e-26
WBP1L	-0.311483	5.43127e-28
PXDN	-0.311798	1.62698e-41
NAV1	-0.312466	2.62813e-29
LAMTOR5	-0.312661	1.73714e-48
GOSR1	-0.312814	1.83898e-42
TCEAL3	-0.312999	7.38484e-48
ARL13B	-0.313295	3.0962e-39
SEC24A	-0.313503	2.94763e-34
TRPS1	-0.313781	1.47777e-21
PHLDB1	-0.314051	6.17943e-28
PHF19	-0.31489	2.06709e-23
MRPS24	-0.314916	2.06731e-47
TSPO	-0.315073	5.21593e-36
TAF13	-0.315254	1.11818e-51
GNG5	-0.31537	1.04736e-33
G3BP1	-0.315446	1.36719e-41
DDX3X	-0.315603	5.65766e-30
ADAMTS9	-0.316382	2.42008e-24
TUFM	-0.316565	1.15752e-47
SLIT2	-0.316605	8.33638e-34
VBP1	-0.31663	1.02444e-43
HTATSF1	-0.317075	4.68908e-32
PTH1R	-0.317247	1.86752e-30
TRIB1	-0.317483	1.63448e-26
RPS17	-0.317582	2.26173e-15
ATP5MG	-0.317623	5.74151e-23
TM9SF1	-0.318466	4.74805e-44
CAMK2N1	-0.318506	7.27223e-43
EMC3	-0.318545	1.22003e-44
SNX9	-0.318829	3.10692e-42
GAREM1	-0.318865	1.45461e-24
SERPING1	-0.318972	1.09153e-39
KRR1	-0.319292	3.62585e-45
TSPAN4	-0.320052	1.28469e-44
SPIRE1	-0.320097	3.06048e-34
C11orf24	-0.320123	1.32363e-48
SFT2D1	-0.320131	4.61139e-34
GTF2A2	-0.320281	3.59371e-45
MRFAP1	-0.320515	5.61735e-51
CPNE3	-0.320574	8.48448e-39
MAP2K2	-0.320661	1.53182e-49
RAB21	-0.320856	1.68672e-43
IER3IP1	-0.321729	2.83105e-47
ARL2BP	-0.321879	9.8726e-40
CTNNB1	-0.322194	7.86921e-42
FGFR1OP2	-0.322296	8.09209e-41
CPEB4	-0.322374	4.52098e-34
METAP2	-0.322677	3.62588e-40
RAB8B	-0.323256	5.0536e-36
SUB1	-0.324204	2.94294e-41
TWSG1	-0.324233	1.8402e-32
TGIF1	-0.324793	8.62216e-36
RABGEF1	-0.325038	2.38436e-40
HNRNPDL	-0.325053	6.36265e-27
RWDD4	-0.325668	1.24993e-48
PDCD6	-0.325697	1.47e-49
NTAN1	-0.325834	1.00059e-31
PRXL2C	-0.326718	1.15599e-27
CSNK2B	-0.326788	4.49627e-54
SLC30A7	-0.326805	3.6546e-34
ARHGAP21	-0.327166	3.74116e-46
PHLDA1	-0.327304	5.23715e-33
DKC1	-0.327373	3.11894e-37
SYBU	-0.327851	7.50197e-31
DNAJC12	-0.327895	9.00043e-27
RPL38	-0.327998	2.07537e-28
HMGA1	-0.328392	7.42427e-31
RTRAF	-0.329238	1.38652e-48
MAGOH	-0.329639	5.039e-54
RFLNB	-0.330929	4.1685e-28
RNASEH2C	-0.331123	1.35957e-46
ASAP1	-0.331401	2.49214e-45
TACC2	-0.331944	1.59243e-30
RPL36A	-0.331946	8.41772e-31
ELOC	-0.332347	6.61956e-38
ROCK2	-0.332594	5.50282e-45
DERL2	-0.332707	4.82242e-45
RPL17	-0.332819	5.74941e-35
TSHZ1	-0.332885	1.39766e-28
GOLPH3	-0.333114	5.83176e-38
RPS29	-0.333151	4.71219e-32
MRPL20	-0.333309	1.60188e-48
KIF1B	-0.33392	2.99525e-42
GFPT1	-0.334398	1.50349e-51
AIG1	-0.334892	5.30327e-39
HTRA1	-0.335187	7.07435e-35
DDOST	-0.335426	1.55597e-45
S1PR2	-0.335427	2.54801e-29
GTF2B	-0.335564	5.47449e-46
MIA3	-0.33559	1.03057e-53
SNAI2	-0.335591	3.37462e-27
CDON	-0.336136	9.09162e-29
CDK2AP2	-0.336833	7.94003e-45
DNAJC25	-0.337529	2.75407e-41
NEDD8	-0.337713	2.09424e-48
PSMB7	-0.338214	8.84082e-48
RER1	-0.33833	9.66721e-45
EIF5A2	-0.338428	1.42397e-32
DCTN3	-0.338572	4.42473e-47
TNFSF9	-0.338638	3.77616e-23
GABARAPL1	-0.338677	3.08452e-42
CNBP	-0.338803	2.01467e-46
MRPL51	-0.338823	2.22393e-44
RAB5IF	-0.340192	5.39835e-55
CDK17	-0.340959	4.37449e-39
MAPRE1	-0.341149	5.18881e-45
CZIB	-0.341359	2.95679e-42
MGLL	-0.341811	4.67477e-25
MRPL11	-0.342483	7.82836e-45
RPL28	-0.342819	5.79746e-37
MSRB3	-0.342898	1.10519e-32
RPS21	-0.343647	1.75373e-38
RPL7L1	-0.344246	5.06956e-48
SLC33A1	-0.344289	2.69816e-36
LPIN2	-0.344613	6.5093e-46
CNOT2	-0.344663	1.03431e-40
PPIF	-0.344906	6.28154e-25
ADH5	-0.346307	2.43001e-44
PTHLH	-0.346328	1.14181e-19
UBE2L3	-0.346506	5.83713e-47
STMN1	-0.347172	2.4718e-32
ALDH1L2	-0.347782	1.25649e-32
HNRNPC	-0.348356	5.15914e-32
RPS8	-0.348375	2.93976e-45
PABPC1	-0.348424	1.45507e-29
TMEM214	-0.34854	8.28714e-42
NECTIN3	-0.34992	1.39445e-32
ROR1	-0.350556	9.30131e-33
PDE7B	-0.350721	1.05887e-30
POLR2C	-0.351149	7.36777e-46
IMPAD1	-0.351677	2.69962e-42
SIVA1	-0.351928	1.39814e-49
RELL1	-0.352118	1.74345e-31
FKBP7	-0.352291	1.74281e-43
ZDHHC9	-0.352721	2.1115e-33
SEC63	-0.352848	8.71385e-50
CASK	-0.352864	5.65746e-44
CIRBP	-0.353126	1.16455e-53
RAB7A	-0.353377	4.7557e-47
SAP18	-0.353536	4.9001e-51
F2R	-0.353756	9.82916e-34
CSTB	-0.353785	6.22669e-57
AP3S1	-0.353892	8.10463e-53
POLR3GL	-0.354198	4.6412e-42
ACBD3	-0.354235	8.43536e-52
SLC44A1	-0.35487	5.04443e-41
ERGIC3	-0.355134	7.03138e-47
SESTD1	-0.355514	3.76707e-35
COPG1	-0.355885	3.92664e-41
SNHG6	-0.356187	9.5973e-35
HAT1	-0.356461	7.74538e-45
SELENOT	-0.356652	2.33373e-45
COX11	-0.356675	1.87477e-36
SEL1L	-0.35693	1.50274e-57
ACTR2	-0.356984	9.63563e-39
TMBIM4	-0.356988	1.21974e-51
USP14	-0.356997	2.04226e-47
BCAP29	-0.357065	3.35769e-42
FIBP	-0.357083	8.86655e-45
ADD3	-0.357619	3.10606e-47
ATP6AP2	-0.35806	1.50494e-49
IAH1	-0.358999	5.60561e-45
PGAP1	-0.3594	6.35563e-22
AKT3	-0.359428	7.03992e-36
DAP	-0.359523	2.73309e-54
PLXDC1	-0.359822	1.77048e-34
SPG21	-0.360856	1.4017e-47
MRPL3	-0.360924	7.27949e-57
PER1	-0.361045	4.02933e-42
PLIN2	-0.361395	1.491e-13
GALNT1	-0.361459	3.95948e-53
VCP	-0.361491	5.30142e-43
NRBF2	-0.361523	7.67669e-54
DNTTIP2	-0.361976	7.91236e-47
RAB5C	-0.363084	2.81161e-56
DTWD1	-0.363088	3.77082e-51
IFI6	-0.363114	5.30816e-39
IRX2	-0.363251	9.15244e-43
EPS8	-0.363389	2.01274e-36
TOMM5	-0.363708	2.41171e-49
HSPA5	-0.365027	4.48396e-34
MTPN	-0.36505	1.80959e-45
CMSS1	-0.365467	3.40912e-51
ACTR10	-0.365893	2.43343e-51
WIPF1	-0.36599	3.22015e-35
MAP1A	-0.36679	2.30951e-31
ITGA8	-0.367182	1.09658e-31
ATP5MPL	-0.367539	4.2773e-45
TOB1	-0.367566	4.25658e-39
CACNA1G	-0.367884	2.56103e-35
ZNF593	-0.367931	1.88293e-50
LRIG1	-0.369015	2.17632e-37
TPST1	-0.369186	1.18839e-45
OSMR	-0.369271	7.05583e-31
OAZ2	-0.369283	2.08029e-42
NOVA1	-0.369366	4.62776e-31
SDC3	-0.369374	9.07012e-35
PARL	-0.369645	3.86489e-46
CCDC80	-0.369668	7.29335e-78
ACO1	-0.369684	2.7893e-37
RPL32	-0.369799	4.66059e-46
SNRPB2	-0.369806	6.09833e-42
RNF152	-0.370331	4.79176e-23
RPS15A	-0.37148	3.84519e-41
BLOC1S6	-0.371827	3.56589e-56
CMPK1	-0.372256	1.06358e-51
NSMCE4A	-0.372316	7.6731e-39
SKI	-0.372919	1.88696e-45
AKIRIN2	-0.373306	2.58678e-44
UBE2A	-0.373623	2.82452e-59
SOD1	-0.373817	7.36584e-34
SLC16A1	-0.374058	3.20872e-42
ISG20	-0.374682	1.52417e-44
ARMCX2	-0.374757	4.81795e-37
DNM1	-0.375076	7.33378e-49
SAR1B	-0.37538	6.34108e-54
CMC2	-0.376353	1.52122e-53
LRRN4CL	-0.377382	3.34107e-35
PEA15	-0.377902	5.79983e-51
ERRFI1	-0.378299	6.11751e-28
GLUD1	-0.378382	1.1114e-41
FOXL2	-0.378941	8.51959e-31
NASP	-0.37957	4.2566e-42
SCML1	-0.379932	4.65451e-41
UBE2Z	-0.38065	5.49974e-40
SDF4	-0.380968	1.52341e-51
MYADM	-0.381425	2.86071e-41
FLRT2	-0.381796	2.6499e-47
HSPE1	-0.382548	5.72746e-24
C17orf49	-0.382604	1.66925e-45
ABCB6	-0.382738	1.37345e-39
SLC25A33	-0.38352	1.46002e-44
PJA2	-0.383654	3.6878e-44
ARHGAP24	-0.383743	3.82621e-34
UBB	-0.384154	3.39399e-26
RARA	-0.384644	1.76526e-41
OAT	-0.384882	2.3607e-57
SSU72	-0.384982	3.15165e-58
FAM3C	-0.385106	5.22733e-49
UQCRQ	-0.387453	2.21235e-38
TACC1	-0.387546	8.01842e-47
FRRS1L	-0.387994	4.90417e-36
PSMA3	-0.38811	1.31679e-49
NOTCH2	-0.388154	3.8608e-42
COPS8	-0.388716	1.97777e-56
TWISTNB	-0.388943	4.82225e-53
HIC1	-0.388959	1.042e-32
HECTD2	-0.388998	2.79291e-34
NECTIN3-AS1	-0.389124	8.43672e-37
RPLP0	-0.389125	8.92997e-38
DDT	-0.389154	3.88721e-47
SAMD4B	-0.38932	2.38659e-51
TMEM45A	-0.391599	2.37954e-42
GNG10	-0.391905	2.08948e-56
TSPAN5	-0.392335	6.71179e-33
UXT	-0.392414	1.0371e-57
IRF2BP2	-0.392629	1.99369e-48
HNRNPA1	-0.392847	4.79978e-23
CIAO2B	-0.392941	8.53407e-55
AK1	-0.393369	4.5535e-50
SESN3	-0.39348	5.97599e-41
RPS20	-0.393572	5.42389e-23
CSRP2	-0.394032	6.71443e-46
UQCRFS1	-0.394557	2.33837e-56
OSR2	-0.395295	2.22966e-29
CLTA	-0.396176	4.01443e-40
MPC1	-0.396431	7.90105e-54
TMEM263	-0.39652	7.63477e-57
MZT2B	-0.396678	3.96304e-46
ISG20L2	-0.396689	1.37168e-43
EIF2S1	-0.396794	6.95778e-52
SLC7A2	-0.397237	7.14122e-33
GTPBP4	-0.397349	5.02096e-45
MXRA5	-0.397622	5.93819e-35
CCT6A	-0.398208	1.25049e-37
USP36	-0.398374	3.91295e-51
PDZRN3	-0.39841	3.41936e-37
PDLIM4	-0.399608	8.78577e-55
IL4R	-0.400983	3.39161e-37
PPA1	-0.401034	9.25491e-53
GORASP2	-0.401383	2.44788e-54
FOSB	-0.401797	2.75641e-48
SEC23A	-0.401982	6.70379e-47
TMEM119	-0.402318	1.74778e-37
BOD1	-0.402381	9.00276e-59
PRKAR2A	-0.402807	1.34751e-46
SPTY2D1	-0.404751	2.41573e-52
OAZ1	-0.404759	2.59601e-37
IFT20	-0.404777	3.30145e-51
SEC13	-0.404927	1.15428e-58
BCL2L11	-0.405143	1.37123e-29
STX4	-0.406006	1.92486e-47
VMP1	-0.406397	3.43062e-45
KLHL15	-0.406413	1.38875e-49
MEF2D	-0.407219	2.66894e-45
NIP7	-0.407982	3.08583e-49
OCIAD1	-0.408226	1.53526e-45
RPSA	-0.408845	8.44962e-35
DNPH1	-0.408847	1.19229e-47
MLF2	-0.409035	4.60518e-60
GLT8D1	-0.409194	1.2217e-50
SRI	-0.409213	4.54896e-65
PEAK1	-0.409526	1.57117e-48
PDXK	-0.409578	1.84826e-48
PKDCC	-0.410101	4.69483e-35
PPIL4	-0.410688	1.55769e-55
MAP4	-0.410691	4.91698e-57
FHL1	-0.410978	3.13136e-56
RPLP2	-0.411162	6.67409e-45
ANKRD9	-0.411276	4.44761e-40
ANGPTL2	-0.411858	1.98169e-40
CILP2	-0.412014	3.46175e-32
ARL2	-0.412066	2.39963e-48
CTSC	-0.412776	9.70897e-28
LRRC15	-0.413195	6.05899e-30
PHB	-0.413667	8.97671e-49
UBA5	-0.413801	1.28168e-49
ISCU	-0.41396	1.08057e-50
RPLP1	-0.414156	1.66229e-56
HMGN2	-0.414262	3.61003e-51
CCNH	-0.41439	6.13049e-49
PPP1R14A	-0.414844	3.42371e-46
NUDT4	-0.41513	5.70372e-41
ANTXR1	-0.415154	4.5147e-43
RTL8C	-0.415167	8.59595e-52
ATP5MC1	-0.416812	4.35429e-67
SLC25A37	-0.417034	1.01726e-41
DYNLL1	-0.417451	5.87558e-48
JCAD	-0.41792	4.00145e-34
IER3	-0.417945	0.00492459
ATP6V0E1	-0.418117	1.64856e-54
TMEM208	-0.418248	3.11134e-53
MLEC	-0.418913	1.26762e-49
POLR2F	-0.41892	8.19468e-57
SMOC2	-0.419286	5.99389e-40
WNT5B	-0.420013	2.69525e-50
EEF1G	-0.420178	4.48191e-40
EI24	-0.420708	3.93272e-55
FNBP1	-0.420834	1.18976e-50
MSRB2	-0.421484	2.46098e-49
ELOVL5	-0.421935	1.82009e-50
NME1	-0.422008	1.89432e-50
EMP1	-0.422063	1.06672e-31
FAT4	-0.422282	2.49176e-35
NES	-0.422912	5.02401e-36
GNL2	-0.423075	6.51414e-51
LEPROT	-0.423263	3.13077e-51
TM2D2	-0.423855	1.21326e-50
RPS11	-0.424545	2.64667e-29
H3F3B	-0.424812	5.51489e-37
TMEM167A	-0.424922	3.0244e-57
PRKAR1A	-0.4251	2.19704e-56
NENF	-0.425125	2.0155e-48
FKBP11	-0.425211	1.55702e-48
RRAGA	-0.425285	2.29492e-54
GPC4	-0.425667	3.73969e-40
MLF1	-0.425719	8.59402e-44
TMEM50A	-0.426067	4.2389e-52
TMBIM6	-0.426106	5.90122e-43
SIRT1	-0.426607	2.67918e-47
LOXL1	-0.427206	3.49368e-41
ITPRIPL2	-0.427357	2.03503e-46
SH3BP5	-0.427869	8.60155e-49
GTF3C6	-0.428227	3.77147e-58
YES1	-0.42863	2.75898e-49
TNFRSF10D	-0.428889	5.64357e-42
ILF2	-0.429166	1.74648e-50
RPL27A	-0.429841	1.08242e-32
RPL26	-0.430296	3.63411e-56
RNASEK	-0.431021	2.73054e-43
SYNGR1	-0.431587	2.19254e-51
SELENOF	-0.43159	4.79734e-60
SERF2	-0.431641	1.52282e-40
SWI5	-0.432641	5.80202e-63
CDK2AP1	-0.432666	1.03794e-67
LPCAT2	-0.433033	1.90405e-35
PCBP1	-0.43318	1.22313e-57
MAGEH1	-0.433441	4.92354e-42
GNAI2	-0.433494	2.01037e-51
RYBP	-0.433749	7.95364e-54
TUBA1B	-0.433756	2.97685e-37
NFATC4	-0.433848	6.89411e-46
FAP	-0.434077	8.85056e-29
HDAC5	-0.434478	9.1401e-49
GABARAP	-0.434587	1.20829e-51
RPL36AL	-0.435301	2.68327e-34
RAB2A	-0.435806	1.54543e-53
PFKFB3	-0.43601	7.46478e-39
CD47	-0.436269	2.23849e-49
UBE2B	-0.436457	1.02206e-45
PRKG1	-0.43771	1.00158e-46
RPL18	-0.437891	6.79772e-45
CCDC47	-0.438628	2.31838e-56
CAMLG	-0.438914	9.99953e-60
RPL15	-0.439811	2.86488e-42
NDUFAF3	-0.440193	4.21201e-57
LMAN2	-0.440281	8.88647e-58
TUBB2B	-0.44045	4.32353e-25
NUCB1	-0.441072	8.39718e-49
FAU	-0.441214	3.22537e-42
ITGBL1	-0.441534	1.08101e-30
HBP1	-0.441932	1.26943e-61
SEC61A1	-0.442094	1.88287e-64
SACS	-0.442494	3.32349e-45
PYCR1	-0.443281	5.28046e-57
FAS	-0.443484	6.27566e-39
TMEM147	-0.443655	1.05281e-54
ARCN1	-0.443797	1.1485e-57
RND3	-0.444069	1.21825e-14
OSBPL8	-0.444946	8.69956e-48
TMX4	-0.444947	3.06826e-42
AP2M1	-0.446651	1.56751e-59
GABARAPL2	-0.446828	3.68505e-64
ITGA11	-0.448577	6.64861e-39
RPL23A	-0.44947	5.16375e-37
UBA52	-0.450268	2.30622e-45
C1orf54	-0.450681	1.57284e-49
SKIL	-0.450743	5.24664e-49
MGST1	-0.45087	5.16627e-25
TNFRSF10B	-0.451098	1.98537e-55
ATP6V1G1	-0.451139	7.13321e-43
SHOX2	-0.451154	1.68769e-31
MEF2C	-0.452846	1.16104e-33
SCX	-0.453061	1.66644e-29
RPL7	-0.454881	2.76511e-36
BIRC2	-0.455242	1.08429e-45
CBLB	-0.455347	1.0295e-39
SF3B6	-0.455389	2.46218e-56
RGMB	-0.455602	2.11109e-38
DCUN1D5	-0.455936	2.47788e-55
MSX1	-0.456429	4.12475e-31
PHYH	-0.457683	1.6375e-48
AC090617.10	-0.457915	1.61861e-40
PCGF5	-0.45809	1.89541e-56
GPR153	-0.458974	6.73481e-47
YWHAQ	-0.460302	3.77173e-58
PHC2	-0.460349	2.17402e-47
TMEM59L	-0.460607	5.62318e-42
FSTL3	-0.460648	1.99018e-47
SMAD7	-0.461217	4.83955e-39
RPS25	-0.461233	1.30847e-49
LHFPL2	-0.461884	9.10684e-49
KLF2	-0.461932	3.83004e-38
DNAJA1	-0.462178	6.31279e-33
PSMB1	-0.462787	2.20805e-52
YIPF5	-0.463635	2.60999e-55
TMED10	-0.463905	1.21288e-56
NANS	-0.464789	4.48073e-64
ZNF331	-0.465057	7.29303e-30
TMEM258	-0.465433	1.26443e-45
RAN	-0.465722	4.44716e-46
PSMD7	-0.466383	5.63525e-55
EPB41L3	-0.468124	1.01728e-42
RUNX3	-0.468175	3.50298e-34
SNX3	-0.46867	1.61687e-59
SRXN1	-0.468877	9.08099e-36
DIPK2A	-0.468915	6.57435e-46
FKBP1A	-0.469378	5.43354e-72
ATRAID	-0.469645	2.58407e-61
RPS10	-0.470009	1.81756e-55
EPB41L4A-AS1	-0.47039	5.99388e-52
RALA	-0.470487	1.50618e-52
TXNDC15	-0.470709	1.03723e-58
MGST3	-0.470842	7.8961e-58
EPHX1	-0.470845	1.64518e-48
DUSP4	-0.470975	2.77594e-30
MTDH	-0.473166	2.97988e-49
SEC24D	-0.473464	1.2466e-53
EGLN1	-0.473672	2.87318e-47
P3H1	-0.474729	3.58635e-53
EIF3I	-0.47514	3.13828e-66
RPL41	-0.475696	3.14073e-73
ARSG	-0.475784	7.0812e-42
PGAM1	-0.475969	3.60129e-71
DNAJB4	-0.476035	4.20096e-38
BTG3	-0.476995	2.00323e-45
MTUS1	-0.477565	1.0638e-39
PSMD13	-0.477898	4.16978e-62
CLDN11	-0.477913	9.69598e-35
MPZL1	-0.478057	1.69567e-61
IKBIP	-0.47809	1.14614e-59
KCNK15	-0.47838	1.39737e-34
DYRK3	-0.478489	6.98062e-45
ANTXR2	-0.479216	7.68925e-49
ALG13	-0.479848	6.76882e-58
GOLT1B	-0.480228	1.22674e-57
RTN4	-0.481248	1.44874e-40
FBLN5	-0.484444	8.34597e-45
RACK1	-0.484642	1.47407e-47
BRK1	-0.488634	2.45784e-65
RAB1A	-0.489348	3.92569e-70
MLLT11	-0.489439	6.17624e-50
ABL1	-0.490062	6.19434e-68
RHOQ	-0.490322	7.85793e-57
NT5E	-0.490403	2.07197e-43
DDX5	-0.490483	1.73654e-32
ETF1	-0.490589	1.09027e-61
TXNL1	-0.490912	7.45809e-59
SF3B5	-0.493871	3.15299e-63
ADM	-0.495649	9.27593e-24
PRELID1	-0.495822	1.18622e-70
RHOA	-0.496438	1.48281e-62
HSPA9	-0.49759	1.08068e-55
TMEM230	-0.498078	4.99743e-56
SPCS1	-0.49905	9.61752e-56
CAVIN1	-0.499951	2.89716e-49
KPNA4	-0.501091	9.30132e-49
CHD1	-0.501997	1.70544e-53
RPS27A	-0.502652	8.33028e-66
TNFAIP3	-0.502775	1.71765e-30
SCARA5	-0.502948	1.53738e-28
HSPA13	-0.503344	3.96868e-60
MXRA8	-0.503968	1.52009e-56
EMC7	-0.504741	1.58876e-65
NUP58	-0.504983	1.52952e-63
NTM	-0.506261	2.49304e-32
COL8A1	-0.506278	1.73673e-27
SERPINB6	-0.506853	1.83301e-58
PHB2	-0.507043	1.828e-67
ANXA6	-0.507577	4.97298e-57
SRP72	-0.508163	8.88921e-66
GPX8	-0.508665	1.73132e-57
PTRH2	-0.511049	1.54286e-61
ZNF521	-0.511059	1.85008e-46
AKR7A2	-0.512327	2.73067e-53
GUK1	-0.513526	1.90585e-40
IFITM3	-0.513997	2.24812e-38
TMEM35B	-0.514194	3.72113e-60
SNHG16	-0.514226	8.34871e-75
RHOB	-0.51554	9.66987e-46
MGAT1	-0.516408	2.22593e-66
KLF9	-0.516953	9.41804e-41
NAF1	-0.517029	4.34032e-50
H2AFZ	-0.517135	1.6094e-38
LIF	-0.517317	2.17503e-31
SRP19	-0.518014	4.81041e-59
ATP13A3	-0.518101	3.78303e-57
ERH	-0.518416	7.14346e-67
MGAT2	-0.52053	9.37297e-60
NOP16	-0.521461	4.67396e-53
TXN	-0.521691	1.60735e-40
SRPRB	-0.523267	1.51118e-61
CYP26B1	-0.523472	4.09752e-29
SH3PXD2A	-0.523941	6.55327e-50
CFH	-0.523976	1.14832e-37
KCNQ1OT1	-0.524353	8.39358e-34
DDX21	-0.52465	2.09922e-42
PID1	-0.525536	4.16824e-52
GREM2	-0.525952	2.09992e-38
EIF1	-0.526079	1.36899e-64
EMP2	-0.526891	3.74907e-20
NRP1	-0.528778	5.26084e-39
GPCPD1	-0.529743	4.92499e-51
TMEM14C	-0.531496	1.55859e-57
NR3C1	-0.531927	2.50607e-60
TMEM70	-0.532304	7.42032e-53
TMEM30A	-0.533819	3.06392e-58
TENT5A	-0.533913	1.65044e-27
FUNDC2	-0.534113	1.04801e-68
PGRMC2	-0.53596	2.81967e-56
ZCCHC17	-0.536518	2.42445e-54
CRTAP	-0.53712	6.35612e-64
TIPRL	-0.538202	6.81205e-65
PAX3	-0.539063	3.15107e-34
PLCB1	-0.539202	6.82549e-44
FAM43A	-0.539475	2.84034e-37
NID1	-0.54009	4.16918e-54
PTGIS	-0.542034	7.43827e-41
RPL5	-0.542225	6.69691e-60
CRIP1	-0.543495	2.30886e-31
EPB41L2	-0.543818	4.85811e-57
ODC1	-0.544165	5.67878e-59
PARK7	-0.545279	3.04424e-58
SEC61G	-0.545368	5.79657e-58
FNDC3A	-0.545391	3.65307e-53
TSHZ3	-0.546533	6.89849e-49
RAB31	-0.546802	4.27908e-48
CLEC2B	-0.547049	1.48102e-23
LRRC75A	-0.547713	4.70016e-41
RPL3	-0.548626	2.44313e-71
HMCN1	-0.550509	8.33703e-47
RNF187	-0.552263	2.5337e-66
PARVA	-0.552363	2.45807e-63
RPL19	-0.552743	2.58536e-65
JUNB	-0.553129	2.82192e-31
RPL22L1	-0.553155	3.9784e-66
AMIGO2	-0.553234	1.45217e-27
BIN1	-0.554088	2.09893e-54
NDUFC2	-0.555053	1.47178e-56
MIDN	-0.55568	5.54966e-48
PDGFRL	-0.555725	8.4076e-55
SSR4	-0.556761	4.67251e-47
LEPR	-0.557046	7.07619e-30
PSMA7	-0.557559	3.18929e-51
RPL39	-0.558021	1.29764e-75
GXYLT2	-0.558127	6.88734e-63
RNF24	-0.558393	1.90327e-54
CPQ	-0.558599	8.59834e-62
IFT57	-0.559359	6.15839e-67
PITHD1	-0.559767	4.09501e-70
SNHG29	-0.560305	2.8436e-44
EFEMP2	-0.563964	1.86909e-69
FNDC3B	-0.564108	9.48117e-65
MARCKS	-0.564804	3.13694e-54
COL13A1	-0.564891	1.37897e-45
CHCHD10	-0.565497	2.55497e-76
SNAPC1	-0.565516	5.6478e-53
SECTM1	-0.566134	1.12438e-49
TMED5	-0.566715	1.45417e-73
PTP4A2	-0.56823	4.48845e-64
CACHD1	-0.570839	5.14862e-50
EIF3F	-0.570981	5.91952e-67
GRASP	-0.572333	8.24526e-55
COL4A1	-0.575217	1.47236e-44
IMPDH2	-0.575598	1.83782e-65
SERTAD1	-0.575684	6.49011e-53
BAX	-0.576806	3.15249e-69
THSD4	-0.577112	3.8932e-52
MAGED2	-0.578598	2.92144e-60
TCEAL9	-0.579802	6.40556e-70
ZC3HAV1	-0.581058	3.62997e-58
NDUFA4	-0.581823	2.69022e-61
HILPDA	-0.582169	3.35982e-28
TMEM98	-0.582477	1.9503e-69
SPRED1	-0.582601	2.73004e-54
TCEA1	-0.582929	1.07439e-58
SEC31A	-0.583846	2.69379e-60
FADS1	-0.583962	1.06419e-49
RHEB	-0.584759	7.52014e-74
CD302	-0.585513	3.09572e-62
NCL	-0.586452	1.01676e-46
COPRS	-0.587395	2.51831e-62
EIF1B	-0.589246	3.71596e-46
MAGED1	-0.589467	1.26211e-65
ARL1	-0.590264	1.95139e-75
SLC16A3	-0.590343	1.35311e-61
SEPTIN2	-0.590569	1.16541e-74
TMEM165	-0.591618	9.67264e-70
LARP6	-0.59227	1.98261e-66
ANGPTL4	-0.593108	1.58756e-48
COPB2	-0.593769	2.32013e-76
ZCCHC24	-0.595195	3.61303e-65
SLC25A5	-0.595617	1.64972e-66
SPTSSA	-0.595726	1.07363e-64
GPM6B	-0.59596	6.55669e-35
RPS3	-0.596472	1.90466e-79
PXDC1	-0.596506	1.21475e-62
HOMER1	-0.597094	3.34107e-60
SEMA3A	-0.597263	2.52659e-55
SPRY2	-0.597345	9.76247e-55
FKBP14	-0.598292	1.45784e-71
IFNGR2	-0.598941	1.50956e-73
ERVK3-1	-0.599469	1.51959e-66
OLFM2	-0.599785	3.87764e-59
SURF4	-0.599974	1.00051e-77
RPL27	-0.600804	1.64291e-64
MAP1LC3A	-0.601757	1.04778e-69
DYNLT3	-0.601902	1.23658e-60
SEC22B	-0.601926	2.73159e-75
APCDD1	-0.602852	2.49354e-37
ITM2C	-0.602977	6.7048e-71
BX322234.1	-0.603906	9.81249e-30
HNRNPA0	-0.604071	1.00477e-68
HDLBP	-0.605292	4.2247e-53
PDE10A	-0.605489	1.42118e-48
MPC2	-0.60557	1.83878e-85
NME2	-0.605777	3.92078e-61
LHFPL6	-0.608569	1.86001e-62
RPS16	-0.609194	2.31383e-78
UQCRH	-0.609629	1.28778e-57
RSL1D1	-0.611215	4.37959e-70
SLC39A14	-0.612849	8.72675e-59
MANF	-0.613353	2.56625e-65
TMEM41B	-0.614235	5.37197e-59
C1orf198	-0.615565	1.20703e-66
IL11RA	-0.618249	4.37575e-62
DLC1	-0.618845	7.82863e-62
DNM3OS	-0.619734	6.59397e-58
UNC5B	-0.620578	1.57475e-68
CD99	-0.620977	1.4894e-61
TAGLN	-0.622091	1.16015e-27
SLC39A7	-0.623366	4.50542e-83
PLEKHA3	-0.624616	2.88096e-78
MCFD2	-0.625366	1.77484e-66
SH3KBP1	-0.6261	1.65838e-59
VKORC1	-0.628061	4.11227e-69
STAT3	-0.633329	1.04711e-63
KRTCAP2	-0.633804	6.29368e-69
CALM1	-0.634078	1.80826e-52
MYLIP	-0.634121	2.54879e-62
PRDM1	-0.63437	9.30576e-45
COPA	-0.636239	2.2731e-77
ARF1	-0.636554	1.00371e-65
POMP	-0.638118	4.57685e-66
TOMM7	-0.63963	3.16778e-56
RPS12	-0.641396	6.92971e-95
ARL6IP1	-0.641544	7.41755e-62
EIF4A3	-0.641886	6.97744e-79
LPAR1	-0.642136	1.27347e-63
TSHZ2	-0.642716	4.0069e-49
RASSF8-AS1	-0.642762	1.18306e-69
C1orf122	-0.643181	9.8874e-81
CRABP2	-0.643888	3.85388e-62
LSAMP	-0.64411	3.18648e-60
ATP2B1	-0.644517	1.5081e-61
BNIP3	-0.644597	2.86601e-63
CST3	-0.645476	7.37597e-61
EEF1B2	-0.645771	6.08168e-60
KCTD20	-0.646477	2.52385e-65
ETV3	-0.64863	3.33161e-56
TMF1	-0.65046	5.03252e-68
XBP1	-0.652809	7.10725e-54
SDCBP	-0.653961	4.67696e-68
PDLIM2	-0.655476	4.08605e-75
PDIA3	-0.656381	1.14304e-54
KLHDC7B	-0.65642	8.90058e-36
TRAM1	-0.656598	8.76213e-76
ISLR	-0.656615	5.96858e-67
SYAP1	-0.657206	3.25032e-55
CRELD2	-0.659542	7.59768e-72
ENAH	-0.659543	8.3997e-72
CFL1	-0.659835	1.47381e-52
HIF1A	-0.660446	2.936e-59
BEX3	-0.661089	2.15233e-80
PPIC	-0.661427	7.90009e-78
KDELR1	-0.662324	1.3682e-65
PDPN	-0.662776	9.14573e-46
ADGRA2	-0.663022	4.4697e-74
ARMCX3	-0.664721	1.19049e-78
TSPYL2	-0.666799	3.75516e-68
NDN	-0.666895	2.37247e-76
FOSL2	-0.668135	1.84235e-67
SLC7A5	-0.668974	2.48881e-62
PCDH18	-0.671645	1.21046e-60
SEPTIN6	-0.671959	7.33108e-68
TMED2	-0.672112	2.43027e-77
CXCL12	-0.672151	1.15134e-56
SAMD4A	-0.674325	4.63338e-63
HLA-A	-0.674551	9.77294e-57
COL8A2	-0.675663	2.5668e-68
YIF1A	-0.676368	2.52946e-77
RBP1	-0.676478	2.06622e-47
RPS23	-0.677256	1.43372e-110
STRAP	-0.678026	2.61874e-76
RPS5	-0.6782	4.63639e-82
HSP90AB1	-0.678968	1.70558e-64
MIR4435-2HG	-0.681133	1.0271e-33
FKBP9	-0.682287	2.16435e-77
SAR1A	-0.685359	2.06729e-89
MMP23B	-0.687718	1.94503e-63
ANKRD28	-0.687843	1.05317e-61
CNN3	-0.689116	5.51977e-69
PLPP5	-0.689855	6.19938e-70
LUCAT1	-0.690009	6.77181e-64
GLT8D2	-0.691077	2.83938e-74
AHCYL1	-0.691655	4.67852e-84
NFATC1	-0.692122	5.84927e-77
PBX1	-0.693371	2.2926e-65
SMIM3	-0.693415	1.42273e-70
SSPN	-0.693611	1.24446e-77
PLPP1	-0.694338	9.22941e-68
NUPR1	-0.695368	7.38069e-93
IL6ST	-0.695984	1.10076e-84
MTCH1	-0.696501	1.62368e-78
EPAS1	-0.697238	6.13221e-56
MAP3K20	-0.697667	8.7677e-80
GPX7	-0.698031	1.19569e-74
CANX	-0.698594	5.58444e-67
TXNDC5	-0.699167	2.89095e-85
ABL2	-0.699395	6.41669e-64
CYTOR	-0.700046	5.95766e-37
DPYSL2	-0.702161	1.47525e-85
ARFGAP3	-0.702807	1.86409e-84
PDGFRA	-0.704203	1.42697e-58
JTB	-0.70429	3.03221e-87
FBN2	-0.704368	1.69482e-51
CAPZB	-0.708057	2.85571e-85
ITIH5	-0.709196	3.26871e-75
TSKU	-0.712266	4.7267e-52
PAX1	-0.713451	5.31696e-57
ZMAT3	-0.714421	4.64936e-69
RTN3	-0.714631	1.44104e-87
RPS13	-0.714873	6.10273e-94
DCN	-0.716606	3.54058e-48
FRMD6	-0.717747	2.70341e-53
RHOBTB3	-0.718686	9.1186e-69
HSPA8	-0.718688	1.50569e-56
UGCG	-0.718951	8.74385e-60
COL4A2	-0.719759	2.11076e-72
ALG2	-0.719913	5.19427e-80
MORF4L2	-0.720185	4.16287e-65
RRBP1	-0.720715	2.92216e-63
LRP1	-0.721983	9.76979e-81
MIR22HG	-0.724172	3.0721e-66
FOXP1	-0.724824	4.09354e-60
DKK2	-0.727876	8.90093e-48
PDIA6	-0.729088	5.96566e-66
CSGALNACT2	-0.73232	6.24401e-80
DDR2	-0.733566	1.04992e-77
SQSTM1	-0.735597	4.71327e-54
AFF3	-0.737246	1.64728e-74
TNFAIP2	-0.739084	2.24501e-34
SNHG8	-0.740951	1.703e-64
CHSY1	-0.741077	2.32398e-70
WNT5A	-0.74349	1.35248e-53
IMP3	-0.744089	1.30648e-63
MSN	-0.74504	4.13944e-84
SPCS2	-0.7452	1.68285e-76
RPL10	-0.746184	8.33826e-106
FYN	-0.748221	3.86351e-89
EVA1B	-0.749106	2.08255e-88
NKD2	-0.754577	9.22349e-62
NINJ1	-0.755908	2.79854e-59
RBM3	-0.756017	1.44674e-93
AC108134.2	-0.757541	2.24661e-45
NAP1L1	-0.75791	4.66241e-69
SLC25A3	-0.757974	7.69856e-68
SGCG	-0.75831	2.03594e-78
CD44	-0.759882	1.11463e-72
UBE2J1	-0.76091	2.94285e-95
MICOS10	-0.761957	1.81036e-88
TMED9	-0.762482	7.44978e-80
IDI1	-0.763817	7.77832e-71
TBX3	-0.763882	9.27048e-46
UBE2S	-0.765884	3.12774e-75
GAS5	-0.766574	1.3854e-62
PNPLA8	-0.768057	1.41617e-88
PDGFRB	-0.76993	2.16177e-69
PFDN2	-0.774233	7.40003e-79
LBH	-0.776302	1.5787e-55
SSR1	-0.778401	7.53404e-89
MYH10	-0.780371	1.14829e-74
ENPP2	-0.78124	1.74194e-48
LDHA	-0.78184	1.34636e-65
ACSL4	-0.782333	4.5295e-52
OST4	-0.782502	1.35809e-86
PSMB5	-0.784467	1.11e-93
GSTM3	-0.784656	6.02433e-79
EID1	-0.786622	2.40491e-76
RPS4X	-0.788891	1.68666e-102
CLMP	-0.790386	3.32511e-69
HM13	-0.793369	1.6582e-88
CTSZ	-0.794725	1.08712e-64
PDE4B	-0.795561	2.39722e-51
SEC11A	-0.796112	1.43057e-82
TTC3	-0.802694	1.35843e-71
RAP1B	-0.803668	3.83389e-73
SPSB1	-0.805302	2.17714e-68
FAM126A	-0.805936	3.18828e-79
EMP3	-0.806165	1.39962e-61
ERLEC1	-0.807781	2.22866e-90
ID2	-0.808446	5.7734e-74
SPRY1	-0.809119	5.50101e-33
FST	-0.811993	1.30219e-22
CKAP4	-0.812019	4.60089e-87
TNFAIP8	-0.812114	7.23808e-61
SEMA6A	-0.814498	7.74045e-66
SNU13	-0.814589	2.87981e-86
ABCA1	-0.815589	1.2101e-58
PRDX4	-0.817679	6.61048e-88
RUNX1	-0.820055	6.82754e-86
TYMP	-0.821458	1.06489e-68
COL14A1	-0.822496	3.93389e-64
DAD1	-0.823562	6.57608e-95
PTK7	-0.823596	2.02192e-85
SLC2A3	-0.823767	7.43638e-91
HMOX1	-0.824838	1.09693e-26
P4HA1	-0.828652	9.61581e-71
PRDX1	-0.828941	2.87501e-75
KCTD12	-0.830449	2.14071e-61
SGCD	-0.830557	1.0587e-84
GNAS	-0.831892	1.76764e-84
EMILIN1	-0.83308	6.92889e-92
ZEB1	-0.834782	5.56566e-82
RCN3	-0.836784	6.69496e-84
RPL4	-0.837575	5.38946e-78
EEF1A1	-0.839849	1.80636e-139
GCLM	-0.840821	1.29192e-81
SELENOS	-0.841159	4.15849e-78
ARL6IP5	-0.841711	4.04087e-95
KDELR3	-0.845228	8.55999e-92
PGM2L1	-0.85391	9.61047e-70
EEF2	-0.856025	6.22677e-85
LOXL2	-0.857757	8.15681e-79
PGM3	-0.859126	1.72874e-106
CYP51A1	-0.86037	1.9405e-80
FOXO3	-0.861471	1.0307e-85
SRPX	-0.864134	5.51172e-85
IRF1	-0.86482	1.53897e-66
FCGRT	-0.868696	6.33939e-103
SRM	-0.873874	2.74239e-99
KPNA2	-0.875163	1.84827e-94
OMD	-0.875503	5.1603e-79
APOD	-0.876347	6.15582e-52
ZNF503	-0.879633	1.49202e-72
P4HB	-0.880702	1.4621e-78
INSIG1	-0.88295	1.55462e-55
SERP1	-0.885335	6.42852e-89
CRABP1	-0.887419	4.83917e-22
MFAP2	-0.887797	5.73556e-89
BNIP3L	-0.890679	2.15269e-87
MRC2	-0.891278	5.76329e-98
WARS	-0.896818	2.37086e-84
FAM114A1	-0.897108	1.39632e-107
CHMP1B	-0.898059	2.7677e-57
LMNA	-0.898458	8.63791e-64
NFIX	-0.902399	2.55793e-101
SFRP1	-0.904691	4.60209e-62
EIF4A1	-0.910626	1.04957e-85
LRRC59	-0.913072	6.83294e-106
TPT1	-0.914161	4.33873e-155
FMOD	-0.914399	6.01673e-75
PDE4D	-0.916655	1.07562e-99
PLOD2	-0.916815	1.02252e-68
PLEKHA5	-0.918729	7.43949e-80
ZEB2	-0.919287	9.04811e-80
CLEC11A	-0.924887	3.47318e-93
CCDC71L	-0.929789	1.65311e-64
FOS	-0.933245	1.16656e-78
KCNG1	-0.933573	8.88216e-77
CREB3L1	-0.935864	1.34403e-96
TUBB2A	-0.937679	3.15472e-80
ARID5B	-0.937819	2.72615e-67
RBMS1	-0.939417	2.87166e-103
RAI14	-0.943724	2.03471e-84
PRDX6	-0.951972	1.27468e-99
SSR2	-0.960315	1.65962e-96
TGFBR3	-0.966268	1.16143e-92
GNG11	-0.967629	2.43839e-63
RBCK1	-0.968267	1.85694e-72
TNFRSF11B	-0.97147	1.33226e-31
AXL	-0.977076	4.69323e-104
SARAF	-0.977643	3.93382e-93
RCN1	-0.977891	4.81113e-111
RABAC1	-0.978337	5.41408e-106
IFITM2	-0.9785	1.56534e-92
DAB2	-0.97887	4.76172e-93
FERMT2	-0.979505	2.78519e-113
NFIC	-0.981543	2.75106e-114
CDKN1A	-0.988419	1.38187e-86
CD248	-0.991944	3.15888e-93
PTEN	-0.994977	4.89627e-104
LAMA4	-0.997083	3.40723e-99
RSPO3	-1.00119	1.69765e-44
OLFML3	-1.00623	2.9363e-119
OSTC	-1.00673	2.11827e-109
COL21A1	-1.00706	1.83685e-86
DUSP1	-1.00727	8.09879e-80
CYCS	-1.00803	6.39787e-95
C12orf57	-1.01226	5.51809e-106
SAMD5	-1.01228	2.96394e-103
B4GALT1	-1.01494	3.78262e-92
GAS7	-1.01599	7.12128e-108
PLSCR4	-1.01871	1.15687e-108
UCHL1	-1.01995	5.95584e-87
REL	-1.02082	2.58782e-92
SNHG32	-1.02274	6.93229e-119
COL12A1	-1.02435	7.11515e-90
COLEC12	-1.02454	4.52829e-87
PMP22	-1.0262	2.57758e-92
NPM1	-1.02804	2.70749e-113
CDKN1C	-1.0325	2.93085e-40
PRELP	-1.04245	6.85549e-92
CCL7	-1.04655	8.05985e-28
KDM6B	-1.04668	8.71981e-91
MEST	-1.04686	5.62999e-82
CCND1	-1.04751	2.92251e-76
ARRDC3	-1.04765	5.78618e-101
NR2F1	-1.05329	2.75306e-71
NFKBIA	-1.05602	3.29807e-75
FSTL1	-1.05651	1.65754e-115
ZDBF2	-1.06087	6.14161e-106
CBARP	-1.06274	1.45281e-87
C11orf96	-1.0637	1.54226e-22
GYPC	-1.0664	6.78062e-105
TPM4	-1.07003	4.37051e-96
FKBP10	-1.07083	3.31553e-119
EGFL6	-1.07132	1.17909e-57
REXO2	-1.07271	6.69493e-123
FIBIN	-1.07307	4.51014e-71
NFIL3	-1.07645	3.27314e-111
COPZ2	-1.07886	2.00309e-119
SSR3	-1.08209	7.5625e-115
DSEL	-1.0864	5.31438e-94
DNAJC3	-1.0873	1.58615e-112
RPL23	-1.08835	5.00117e-101
AQP1	-1.08938	6.88665e-72
SPON1	-1.09211	6.87726e-105
LAPTM4A	-1.09226	1.63555e-118
PCOLCE	-1.09704	1.24538e-117
PALLD	-1.09755	1.10896e-99
CTSK	-1.09991	1.03114e-107
NFKBIZ	-1.10097	7.69414e-95
SELENOK	-1.10209	2.21717e-88
MYDGF	-1.10285	1.6591e-122
CADM1	-1.10375	6.31925e-64
CCN2	-1.1054	1.7038e-36
CALR	-1.10771	4.21875e-107
TIMP2	-1.11131	2.32126e-128
CD63	-1.11163	1.45404e-115
ANXA5	-1.11265	4.13927e-111
UFM1	-1.11901	2.33756e-126
PTGS2	-1.12687	1.58298e-80
WTAP	-1.12937	8.73044e-95
ARHGAP29	-1.13334	3.80772e-85
TRIB3	-1.13804	1.79639e-89
CTSL	-1.14668	4.86889e-80
BICC1	-1.15168	7.87256e-124
FAM107B	-1.16236	2.14302e-92
ARF4	-1.16296	2.89715e-127
NUCB2	-1.16392	5.83813e-121
PGRMC1	-1.16718	2.13621e-122
NFIB	-1.17019	5.6922e-117
P4HA2	-1.17346	2.22256e-116
CREB5	-1.19562	1.39093e-101
PRSS23	-1.19577	7.94249e-102
MT1X	-1.19949	7.72505e-45
METRNL	-1.19984	5.02708e-120
PGF	-1.20143	8.44982e-81
EDNRA	-1.20144	5.11825e-115
LOX	-1.20165	2.29288e-112
DPT	-1.20187	7.60741e-90
MCL1	-1.20887	1.50105e-103
KDELR2	-1.21053	1.35835e-133
CD81	-1.21286	1.69274e-119
DPYSL3	-1.2225	1.49974e-127
WIPI1	-1.22794	1.32467e-106
CDH11	-1.23769	2.99724e-124
ATP1B3	-1.24097	3.53545e-100
MAP1B	-1.24466	5.20648e-128
RCAN1	-1.24594	1.95159e-69
GEM	-1.24881	3.45039e-89
CCNI	-1.25778	2.14356e-132
C1S	-1.26613	1.31084e-124
FTH1	-1.26765	2.81495e-145
DCLK1	-1.27683	1.1306e-65
RPS27L	-1.27767	3.35341e-129
BTG1	-1.2865	4.795e-100
UAP1	-1.29165	2.38516e-140
PPIB	-1.2965	1.0448e-136
COL5A1	-1.30579	3.88219e-125
CRISPLD2	-1.31378	4.00521e-107
ATF5	-1.31436	4.18334e-133
UGP2	-1.31709	3.79146e-87
BMERB1	-1.31877	2.21195e-132
B2M	-1.32521	2.22612e-134
JUND	-1.33625	2.99003e-140
SERPINH1	-1.33827	1.08698e-126
CLGN	-1.3606	5.47952e-105
LINC00632	-1.3615	1.29002e-124
PLAC9	-1.36432	5.35585e-135
SERPINF1	-1.36659	1.02163e-107
NR4A1	-1.37122	1.93558e-135
FBN1	-1.37488	1.12392e-130
CEBPB	-1.38621	8.64216e-119
PALM2-AKAP2	-1.39465	2.59914e-120
CALD1	-1.4083	1.86843e-111
SLIT3	-1.41178	5.11052e-152
THY1	-1.42838	8.49705e-105
ASPN	-1.42863	1.24179e-88
NTRK2	-1.45338	3.00155e-137
CPE	-1.4572	3.58366e-134
AEBP1	-1.46181	3.8216e-126
SEC61B	-1.46355	1.27326e-155
TCIM	-1.46886	6.01765e-88
COL5A2	-1.47277	3.03749e-141
ITM2A	-1.47585	1.98686e-119
FN1	-1.48771	1.25338e-116
TPM2	-1.48776	1.10552e-147
CCPG1	-1.51745	2.64903e-146
INHBA	-1.52194	1.16215e-68
LIMS1	-1.52909	1.91946e-149
PRRX2	-1.55267	1.44892e-156
ADAMTS1	-1.56073	6.32873e-71
CALU	-1.57684	2.72725e-158
NFKB1	-1.59275	1.24227e-113
C1R	-1.59842	3.22e-151
PLPP3	-1.60048	2.64666e-136
MIR100HG	-1.62312	8.92349e-157
SFRP4	-1.62734	2.936e-44
LTBP1	-1.64814	2.40912e-161
WWTR1	-1.65016	1.05745e-170
IGFBP5	-1.65174	1.55806e-87
TSC22D1	-1.65608	6.61991e-90
IL1R1	-1.66483	1.08182e-153
THBS2	-1.67485	1.03046e-121
KCNE4	-1.68088	8.90834e-95
IL6	-1.68578	6.42222e-86
ACKR3	-1.70407	1.4466e-139
BGN	-1.71604	1.47393e-140
TWIST1	-1.7313	1.67699e-146
DNAJB9	-1.73179	3.42662e-166
PRRX1	-1.78345	3.00752e-176
RGS16	-1.79741	6.82593e-103
RASSF8	-1.80325	3.40889e-162
NBL1	-1.81588	2.66302e-144
SELENOM	-1.82371	6.97012e-193
ELN	-1.82645	2.51599e-142
COL15A1	-1.85535	1.76158e-172
FGF2	-1.87048	4.6739e-129
PNRC1	-1.89812	3.66259e-177
CREM	-1.92898	1.24568e-162
FTL	-1.9481	1.06158e-199
TIMP3	-1.95537	1.8361e-154
FBLN1	-1.97496	6.70906e-179
HLA-B	-1.98526	5.25133e-136
SFRP2	-1.9878	5.13664e-112
GREM1	-1.99714	6.31955e-82
PAPPA	-2.01142	3.87455e-161
NR4A3	-2.0116	8.33879e-171
BASP1	-2.04262	1.83986e-186
RARRES2	-2.09621	1.7665e-166
TNC	-2.10689	3.46553e-155
PTGDS	-2.11529	5.10389e-77
SPARC	-2.12018	6.9589e-179
CEBPD	-2.12173	2.59531e-155
RGCC	-2.13248	8.66787e-138
NAMPT	-2.14473	1.00814e-183
[truncated: 44 more rows]

## Sheet: C16
	avg_log2FC	p_val_adj
PLCG2	6.43936	2.97633e-22
LCN2	4.78486	0
S100A9	4.67041	4.66483e-277
SLPI	4.04703	1.56152e-129
MUC16	3.85559	0
ELF3	3.7716	0
APOBEC3A	3.72319	0
CLDN4	3.57148	6.78345e-271
KRT19	3.56123	5.66599e-165
KRT13	3.51439	1.46678e-174
IGF2	3.47599	5.09616e-27
LYPD2	3.42551	0
MAFB	3.41503	4.27063e-26
S100A8	3.14187	9.01948e-106
RARRES1	3.13839	9.85624e-53
HES1	3.01043	5.38618e-50
PSCA	2.90563	0
KRT4	2.87428	0
TACSTD2	2.81052	5.08058e-217
MTRNR2L12	2.78309	1.15593e-21
CSKMT	2.73227	9.95723e-11
RAB11FIP1	2.71995	1.16088e-62
AL355075.4	2.70263	5.0138e-30
AGR2	2.68845	3.63447e-221
S100P	2.63166	1.32673e-191
ADIRF	2.5402	5.86626e-66
KRT17	2.51696	1.34428e-55
HIST1H4C	2.49085	9.29755e-10
CD55	2.4751	4.47455e-10
KRT18	2.46265	2.29066e-99
C19orf33	2.42155	1.92848e-146
DHRS9	2.39745	0
SOX4	2.37743	1.36346e-18
C15orf48	2.36728	2.8599e-69
TNNT3	2.3406	2.64711e-147
MUC20	2.28781	3.50717e-140
HEXIM1	2.28772	8.74984e-05
WFDC2	2.28477	5.52078e-56
PERP	2.27114	0.00272183
AL021155.5	2.26911	2.45403e-26
KATNBL1	2.2643	2.91927e-09
MT-ND5	2.25736	1.01096e-27
EZR	2.24058	6.31189e-25
C3	2.19017	5.15724e-215
CDKN2B	2.18356	1.31903e-57
KRT8	2.15384	4.43954e-84
ADGRF1	2.14096	0
MACC1	2.12623	0
CXCL17	2.09221	0
SAT1	2.07877	3.88655e-32
NEAT1	2.07036	3.07178e-15
AP001160.1	2.03802	6.1133e-16
MALAT1	2.02205	1.14281e-21
DSP	2.02129	1.47643e-127
F3	2.00921	1.15585e-21
HIST1H2AG	2.00534	6.92352e-23
PPP1R15A	1.99376	1.7593e-24
CCDC80	1.98521	1
SNCG	1.97933	5.64255e-19
CLDN7	1.96713	0
LMO7	1.96208	8.23963e-11
PIK3R3	1.94436	1.40085e-17
GPRC5A	1.94292	1.28435e-20
MT-CO1	1.93427	1.27312e-31
MT-ND4	1.90961	4.25221e-30
PIGR	1.89317	0
JUN	1.89096	6.89874e-07
HOPX	1.8615	5.07551e-72
MT-ND4L	1.84579	4.78257e-20
MTRNR2L8	1.83755	1.14081e-19
MUC4	1.79851	0
KLF5	1.79758	1.4039e-24
CLU	1.79032	9.33377e-09
GADD45B	1.78385	2.41529e-06
CD24	1.78151	6.37844e-50
AL627171.2	1.77552	0.110969
KRT23	1.7718	0
CD82	1.733	1.49419e-42
FXYD3	1.72936	1.9511e-95
SNHG5	1.72064	1
STEAP4	1.72063	0
AC020916.1	1.71762	1
SH2D4A	1.71383	1.65542e-26
CDKN2AIP	1.68755	3.61061e-16
HIST1H2AC	1.67131	1.10926e-10
C6orf132	1.66644	1.66013e-282
CP	1.66587	1.27896e-249
CYP1B1	1.63381	9.66974e-07
PPDPF	1.60388	5.37992e-09
GLRX	1.58388	0.0370928
CYP1A1	1.57832	1.45314e-247
HES4	1.57701	1.62314e-10
TSPAN1	1.56996	5.72051e-114
PMAIP1	1.56894	1.89384e-19
RNF213	1.56479	3.10263e-05
MT-CO2	1.56312	1.62401e-31
RHOV	1.55671	4.92107e-215
MYH14	1.54438	0
INTS6	1.5435	1
CEACAM6	1.53547	0
DUSP5	1.52104	1
PLK2	1.5147	4.38666e-06
SPINT1	1.51077	1.37924e-121
CHAC1	1.49836	2.11686e-30
MT-CO3	1.49528	5.93099e-24
RASD1	1.49256	0.0119346
SLC12A2	1.48458	1.7825e-06
SNHG12	1.47236	1
NRARP	1.45951	4.06883e-28
CTSD	1.45609	1
MT-ATP8	1.45582	0.00346908
SERPINB1	1.44711	5.0989e-22
Z93241.1	1.44248	2.58917e-05
AC239799.2	1.43829	2.70839e-10
SPINT2	1.43548	0.0123066
IER5L	1.4326	1
PAX6	1.42974	9.37557e-151
UPK3BL1	1.42477	1
VAMP8	1.42388	1.90942e-115
TLE4	1.40264	1
ANXA1	1.38626	1
HSPB1	1.37946	0.000789854
RBM47	1.37698	6.16949e-210
SLFN5	1.3745	1.79888e-14
HIST1H2BG	1.37341	3.57748e-08
SCEL	1.36591	1.35337e-237
GOLM1	1.36439	0.369695
PRSS22	1.36401	0
NBEAL2	1.36357	4.75586e-131
MT-ND2	1.35699	1.97101e-14
TMPRSS4	1.32184	1.72982e-255
MT-ND1	1.31614	2.83709e-15
PHLDA2	1.31425	0.00339698
GLUL	1.31379	0.00462813
EPS8L1	1.30734	4.42411e-216
FNBP4	1.30033	0.00857071
ARAP2	1.29734	7.31885e-83
CITED2	1.28751	0.796579
IER5	1.28543	1
PARP14	1.28368	0.847461
CFB	1.28299	4.78272e-16
CAPS	1.28072	1.21619e-31
MT-ATP6	1.27724	4.5091e-17
RAP2B	1.27333	0.0010336
ANXA11	1.27276	8.27591e-07
TGM2	1.27149	4.85747e-65
MYO5B	1.26948	5.83679e-82
ZNF431	1.26873	0.0351447
TMOD3	1.26542	0.000547795
LINC00511	1.26367	2.53536e-25
Z99496.2	1.24967	1
HIST1H1C	1.24835	0.384587
C9orf16	1.24352	1
SGK1	1.24242	1
USP6NL	1.24172	1.09725e-15
ARGLU1	1.24067	1
C4orf19	1.23547	2.28587e-184
JUP	1.23414	2.59508e-40
NEDD4L	1.22786	1.63762e-11
RSRP1	1.2278	1
DENND2C	1.2108	5.80927e-19
SFN	1.20242	1.15764e-46
SLC6A14	1.19349	0
ALDH1A3	1.19086	0.0134971
DAPP1	1.19012	0
ST14	1.17759	3.0536e-259
AQP3	1.17517	3.25335e-31
SCGB2A1	1.16983	0
RGS2	1.16399	1
RAB25	1.16049	7.15817e-197
PDLIM5	1.15016	2.69909e-25
KIAA1217	1.14784	4.53423e-13
KRT5	1.12928	6.84009e-40
MED29	1.12549	1
CAST	1.12327	1
PPP1R10	1.12237	1
GSN	1.12085	1
CYBA	1.11657	0.00596481
NDRG1	1.11416	1
SMIM22	1.10895	0
WNK2	1.10827	1.39043e-85
SERPINB2	1.10797	6.3809e-32
AFDN	1.10439	0.000217579
MT-ND3	1.10382	6.62932e-17
GALNT5	1.10229	0.00165454
PLXNB2	1.09749	0.0555837
PPL	1.09231	5.69989e-44
SLCO3A1	1.08543	2.91211e-16
SEMA3E	1.07765	5.88509e-117
SOCS1	1.05538	1
OAS1	1.05475	8.30402e-36
PLEC	1.05254	1
CHD3	1.05254	1
STK39	1.04057	3.88588e-20
EGLN3	1.04022	1
TRIM16	1.04006	3.50452e-06
DSC2	1.03861	5.30254e-69
TAOK3	1.03774	1
KRT7	1.03615	4.1876e-36
TRIM38	1.03485	0.0131507
CXADR	1.03374	9.19725e-81
NRIP1	1.03097	1
SEPHS2	1.02809	0.0443518
IER2	1.02455	0.00284018
AC018521.5	1.02307	2.06568e-13
INSR	1.02162	1
IGFBP3	1.01951	0.000815256
HSPA1B	1.01636	1
ALOX5	1.01535	0
CDYL	1.01453	1
FOXC1	1.00743	0.0181444
ACTN4	1.00463	0.947631
ABHD11	1.00398	1.93839e-33
RDH10	1.00349	1
TXNIP	0.998296	2.22081e-13
DNAJB1	0.994953	1
UPK1B	0.992359	1.41479e-167
TMEM265	0.986585	1.30826e-51
B4GALT5	0.981256	1
RHOB	0.980919	1
TMC5	0.980306	0
MT-ND6	0.973797	1
ZFAS1	0.972312	1
RNF144B	0.968016	2.98615e-52
MPRIP	0.967492	1
ZBTB38	0.966085	1
BCAS1	0.963194	1.45498e-35
SMAD3	0.962954	1.2079e-12
C1orf116	0.957581	4.78105e-264
PDLIM1	0.957185	1.0617e-48
SAMD12	0.956128	1.39249e-88
KIF21A	0.953401	0.190128
ZNF91	0.95213	1
CTNND1	0.95019	0.00740218
TMSB4X	0.948903	1
LYN	0.94889	4.53417e-148
MT-CYB	0.946819	2.36747e-13
MYO6	0.944993	0.111978
BAZ2B	0.942256	1
ZFP36	0.941302	1
AKR1C2	0.938981	3.93115e-68
PAWR	0.937189	4.48613e-08
GDF15	0.936913	1
LGALS3	0.931265	1
EHF	0.928006	1.351e-283
MUC1	0.921507	1.46854e-67
RNF145	0.917072	1
PLAU	0.916215	5.51048e-11
HOOK2	0.915699	1
S100A11	0.913072	1
ENC1	0.911233	3.88845e-07
SYTL2	0.911067	3.32207e-15
MIR205HG	0.904331	9.27409e-32
SYTL1	0.902973	7.76826e-97
S100A14	0.902536	2.83382e-49
AKAP9	0.899917	1
MAL2	0.899055	4.31104e-49
PKN2	0.89729	1
ANGPTL4	0.896234	1
RALGPS2	0.89141	0.168819
VPS13C	0.891281	1
ZNF217	0.889228	1
GIPC1	0.889048	0.000287884
TMC4	0.886478	1.33104e-47
SPECC1	0.885205	0.00017162
GALNT3	0.879853	2.76526e-81
GCNT3	0.879291	0
GALE	0.879243	2.14497e-06
KRT15	0.877751	1.96903e-51
AC132217.1	0.874222	0.143413
UBE2H	0.872915	1
CFLAR	0.866792	0.468779
TC2N	0.866061	1.28293e-61
CRYBG3	0.865666	1
ANKRD12	0.862702	1
MAML2	0.857781	1
SLC25A29	0.856345	0.797246
SDC1	0.849507	1.51997e-07
S100A2	0.84752	1
NIBAN2	0.842891	1
TJP3	0.840528	0
ATP1B1	0.839767	1
MYOF	0.838884	1
POLR2A	0.837122	1
SYNE2	0.836927	0.359797
TULP4	0.834219	1
THUMPD3-AS1	0.834122	1
SPTAN1	0.83231	1
EPS8L2	0.830835	1.93261e-23
ITPKC	0.830056	2.58703e-14
TM7SF2	0.829726	1
TPCN1	0.824449	0.127825
TRIM24	0.818879	1
S100A4	0.81742	1
HEBP2	0.816797	1
ERN1	0.816255	1
TECR	0.816093	1
PHACTR2	0.811094	1
NBEAL1	0.810215	1
TUT7	0.807587	1
MBP	0.806681	9.52001e-48
PATJ	0.805341	7.52633e-11
UPF2	0.804754	1
SOS2	0.803469	1
DSG2	0.801851	1.99039e-41
INPP4B	0.801263	3.75876e-36
TRIM44	0.79442	1
ARHGAP35	0.792073	1
ZRANB2	0.790651	1
CITED4	0.789063	2.14035e-10
CDK16	0.787919	1
MALL	0.786579	1.13462e-151
OFD1	0.786219	1
SOX9	0.784743	0.000192399
ZFP36L2	0.784687	1
ANKLE2	0.783914	1
SERPINB5	0.783365	1.84532e-81
SPTBN1	0.781728	1
ANKRD37	0.780741	1
PARD6B	0.778473	7.4614e-38
TES	0.769881	9.2245e-05
ID2	0.76817	1
ITGB8	0.762567	7.11949e-85
F11R	0.762072	3.05001e-77
FABP5	0.760098	1
BRD7	0.759672	1
TCF25	0.759013	1
PON2	0.75868	0.000616833
CHD6	0.757684	1
LLGL2	0.756215	3.07684e-156
BRD2	0.749515	1
IKZF2	0.749182	4.11214e-107
TRAF4	0.747881	1
MPZL2	0.74739	4.88551e-125
RAB3IP	0.747215	1.74355e-24
POLR2J3	0.746365	1
MAP3K8	0.742781	1
PLAUR	0.739922	1
ALCAM	0.739252	1
TLE1	0.729435	1
NPEPPS	0.727203	1
ATP1A1	0.719784	1
VPS4B	0.716358	1
VPS37B	0.716349	1
CNGA1	0.715201	0
GPC1	0.714857	1
IFRD1	0.709958	1
FBXO32	0.708519	0.00153725
MSI2	0.70703	0.00728555
TMC6	0.706731	2.09465e-41
CHCHD7	0.705807	1
NKTR	0.705779	1
LSR	0.705539	1.70826e-27
GCHFR	0.704767	1
ZFC3H1	0.70454	1
RERE	0.701883	1
NET1	0.699333	1
CAPN1	0.698161	1
GABPB1-AS1	0.698112	1
KMT2B	0.697886	1
GRN	0.696771	1
RALBP1	0.6963	0.347596
ZC3H12A	0.695443	1
USP53	0.695274	1
BICDL2	0.694544	2.956e-287
BID	0.694054	1
CXCL16	0.688834	1.00505e-13
MICU1	0.68828	1
BRD9	0.686813	1
RASAL2	0.686144	9.48494e-05
IRF3	0.684971	1
ID4	0.684559	1
KIAA0232	0.684042	1
TTC9	0.679977	3.75189e-192
PLSCR1	0.676561	1
COMT	0.676432	3.10918e-81
FRMD4B	0.676366	1.68813e-40
MX1	0.675467	1.06283e-11
IFI44L	0.674377	0.00269404
ABLIM1	0.673706	3.14149e-09
CDKL5	0.67321	9.84076e-10
RIOK3	0.671046	1
LGALS3BP	0.662178	0.247125
SPG7	0.660834	1
PLEKHA4	0.659647	1
BIRC3	0.659238	0.04259
JOSD1	0.656913	1
PELI1	0.656658	1
TUBA1B	0.65558	1
CLDN1	0.65464	5.82331e-28
BAIAP2L1	0.654035	6.96777e-15
RREB1	0.652675	1.66617e-17
SON	0.651889	1
H2AFX	0.651262	1
BBC3	0.649685	7.92115e-06
FRYL	0.649078	1
SMC5	0.643782	1
NABP1	0.64219	1
MET	0.642022	1.30388e-83
SDCBP2	0.64006	1.44259e-18
MARCKSL1	0.639876	1
KYNU	0.637132	9.59806e-182
DDR1	0.635521	3.92633e-22
CHMP4B	0.634517	1
MAP7	0.633239	1.06833e-34
PLAAT4	0.632733	1
TSTD1	0.629519	2.44972e-06
CCNL1	0.62642	1
TMEM107	0.621649	1
MAFF	0.619367	1
KDM2A	0.614753	1
MYO1E	0.614159	1
ARHGDIB	0.613035	1.15596e-34
PHF14	0.610496	1
JPT1	0.609282	1
SH3GLB2	0.608517	0.0212457
RND3	0.608468	1
GSTP1	0.607003	1
IRF9	0.606898	0.316258
PHF3	0.604486	1
HLA-C	0.60195	1
SRSF7	0.600816	1
TPD52	0.599763	1.49518e-14
CFDP1	0.598562	1
DDIT4	0.598231	1
KIF2A	0.597433	1
TRIM29	0.596656	8.22017e-76
SLC38A2	0.596232	1
EPCAM	0.594527	5.69058e-19
TRIM56	0.594308	1
GCC2	0.590288	1
TJP2	0.59008	1.34921e-42
NFKB2	0.589872	1
AGFG1	0.586826	1
NDRG2	0.585166	0.0148675
RAB9A	0.584206	1
PRRG4	0.583728	6.12429e-112
TMEM40	0.58184	7.0444e-77
NAPRT	0.581765	1
CWF19L2	0.580748	1
DLG1	0.580596	1
RNF19A	0.580239	1
AMD1	0.579903	1
CDH1	0.578987	2.16441e-83
RALGDS	0.578942	4.10569e-06
CDK12	0.576657	1
STAT6	0.575057	1
ZKSCAN1	0.573963	1
VTCN1	0.573095	0
TRIM2	0.572969	0.0965153
ID1	0.566507	1
SLC25A24	0.566387	1
SPECC1L	0.5655	1
PTBP3	0.565066	1
CLDN3	0.564648	1.17782e-249
SVIL	0.564406	1
MTUS1	0.559152	1
MINDY2	0.558018	1
CCDC186	0.557205	0.00309946
PYGL	0.556251	2.76523e-11
PPP3CA	0.555901	1
SH3YL1	0.554581	0.77607
LUC7L3	0.554494	1
BIK	0.553106	2.7673e-208
EPS8	0.552373	1
CD46	0.54769	1
SGSM3	0.545545	1
CAPG	0.544843	1
ABRACL	0.540421	1.56752e-08
NQO1	0.537789	1
HSBP1L1	0.536909	2.65205e-06
TET2	0.531461	1
FOXA1	0.530913	5.21052e-211
GTF2E2	0.530736	1
YME1L1	0.528374	1
MUC15	0.526375	1.35091e-168
ISG15	0.525456	1
CCNL2	0.524388	1
MEIS2	0.524053	1
GAK	0.521282	1
TAF1D	0.520214	1
SMG1	0.519557	1
ILF3-DT	0.518616	1
AHI1	0.517252	1
BACH1	0.516034	1
MYO10	0.513396	1
PAXBP1	0.513223	1
SP3	0.511661	1
MARK3	0.511405	1
SLC25A37	0.510387	1
ARFGEF1	0.509667	1
SMAGP	0.509608	0.00707217
ZNF292	0.509374	1
ACIN1	0.508844	1
WNT7B	0.507907	8.18499e-125
ALDOA	0.507568	1
ADM	0.507449	1
KMT2C	0.50708	1
CSTB	0.506341	1
RSBN1L	0.506281	1
NEBL	0.50526	0.000441082
S100A6	0.50448	1
CDK6	0.504394	1
H2AFJ	0.50322	1
WDR60	0.50267	1
SYNGR2	0.502418	0.000154384
GON4L	0.500892	1
CTSB	0.500569	1
GPBP1	0.499274	1
STARD10	0.499017	1
TPD52L1	0.496143	1
FAM49B	0.494136	1
ZNF207	0.493683	1
SLC9A1	0.493478	1
NOL3	0.490778	1
NUFIP2	0.489387	1
KLF4	0.488469	1
NMB	0.486716	1
EPN2	0.486611	1
NXF1	0.484863	1
BAG1	0.484614	1
RABL6	0.48403	1
ZBTB7A	0.481261	1
CFAP298	0.481017	1
ANXA3	0.4799	8.93375e-35
YPEL5	0.477338	1
GALNT7	0.477318	5.92616e-06
BDP1	0.476156	1
GRAMD2B	0.476093	1
TLE5	0.475639	1
MISP	0.474748	7.14125e-188
FAM118A	0.474587	1
JAK1	0.474166	1
TNKS2	0.472445	1
OGA	0.471881	1
B4GALT4	0.471741	1
FBXO34	0.470458	1
TLCD2	0.469356	1
TRAPPC10	0.469259	1
TRIM22	0.468453	1
PFKL	0.468008	1
DDX46	0.467477	1
DAZAP2	0.466854	1
SWAP70	0.465257	0.14152
ANXA2	0.464842	1
ZNFX1	0.463284	1
DMKN	0.463038	1.76292e-05
PSMB10	0.461723	1
IGF2BP3	0.461701	1
CPEB4	0.460559	1
MEPCE	0.458508	1
TRIP12	0.458175	1
PPP6R2	0.455911	1
CDK11A	0.45372	1
PCF11	0.453665	1
MAP2K4	0.450043	1
CTSC	0.45003	1
LUZP1	0.448859	1
CTSS	0.444587	1.66472e-05
NUMA1	0.443414	1
SURF2	0.441574	1
WLS	0.440589	1
CCDC12	0.440345	1
PDXDC1	0.440309	1
RAD23B	0.4396	1
PTPRF	0.438786	0.838214
AP3B1	0.438478	1
SREK1	0.4378	1
CHD9	0.436592	1
CREB1	0.436579	1
SRRM1	0.435283	1
TRAPPC5	0.434793	1
NDUFV2	0.434743	1
ACADVL	0.434665	1
NRDC	0.434541	1
PNP	0.432956	1
SQSTM1	0.428575	1
ZNF721	0.42696	1
SGMS1	0.425468	1
ATXN2	0.425197	1
NDFIP2	0.424117	1
TRA2B	0.424093	1
RBM33	0.423823	1
TNIP1	0.423366	1
ILVBL	0.42218	1
HLA-E	0.42117	1
SOX11	0.420651	1
BST2	0.41998	0.0762988
NR2F6	0.41702	1
KLF6	0.416145	1
BAIAP2	0.415362	1
SLK	0.413138	1
TNRC6A	0.412452	1
MARK2	0.411182	0.689163
CSNK1G2	0.410532	1
ERO1A	0.40924	1
CCAR1	0.409172	1
TANC1	0.409094	1
WDR33	0.408221	1
SMARCA4	0.407301	1
ASH1L	0.402777	1
ANKRD11	0.402259	1
SUPT5H	0.401636	1
TAF15	0.400062	1
RNF10	0.399443	1
HIVEP1	0.39916	1
EGR3	0.398875	1
DYNLT1	0.398482	1
NPAS2	0.398476	1
KIAA1109	0.39802	1
ZMYM2	0.397635	1
FAR1	0.396816	1
TNNT1	0.396791	0.000152737
LLPH	0.396462	1
MBNL2	0.391771	1
MRPL14	0.39131	1
TPI1	0.390083	1
C4orf3	0.38987	1
DNM2	0.389845	1
NSD1	0.388728	1
COX17	0.388184	1
HMGN1	0.386916	1
ASAH1	0.385977	1
CYTH2	0.385496	1
CDC37	0.385207	1
HOOK3	0.385036	1
CLIC1	0.384668	1
LAP3	0.384163	1
NSD3	0.383733	1
QSOX1	0.382505	1
MDK	0.381815	1
OXSR1	0.381148	1
ISG20	0.380985	1
TIPARP	0.380775	1
SPAG16	0.380559	1
LAMB2	0.379912	1
DHX8	0.377436	1
EMC10	0.377153	1
MRPS31	0.376686	1
IQGAP1	0.37651	1
PRPF4B	0.374649	1
GRB2	0.373622	1
CHD2	0.373275	1
CHMP2B	0.373032	1
EHD4	0.371149	1
TJP1	0.370831	1
NFKBIZ	0.369615	1
AHCY	0.368411	1
HMGXB3	0.368335	1
KDM5A	0.367529	1
SYF2	0.366021	1
ILF3	0.363909	1
RBM39	0.363536	1
IREB2	0.361463	1
SH3RF1	0.361366	1
BIRC6	0.359925	1
ABHD5	0.359862	1
MACF1	0.359722	1
ELF1	0.359206	1
PIK3C2A	0.359168	1
SH3BGRL3	0.358915	1
RRAS2	0.358535	1
PNPLA2	0.356921	1
PTPN13	0.356533	1
SRSF2	0.356265	1
HSPG2	0.354228	1
JDP2	0.354195	1
ERBIN	0.353763	1
TP53BP2	0.353476	1
PIBF1	0.351919	1
GPRC5C	0.3517	0.00225043
NQO2	0.349211	1
GTF2H1	0.346409	1
PRRC2C	0.346326	1
PHIP	0.346291	1
ZFHX3	0.344455	1
H1FX	0.344355	1
NT5C2	0.34278	1
CTTNBP2NL	0.342151	1
WDR74	0.341499	1
ING1	0.339054	1
FBXW11	0.338875	1
LASP1	0.336976	1
CDC42EP1	0.333825	1
IGF2BP2	0.333601	1
SP100	0.332591	1
PLK3	0.331458	1
FBXW5	0.330768	1
SNRNP70	0.329955	1
AAK1	0.327085	1
IRF2	0.327006	1
STK19	0.322554	1
HRH1	0.322047	1
TXNRD1	0.322016	1
SMARCC2	0.321016	1
UBE2L6	0.321	1
SENP5	0.32002	1
USP8	0.319394	1
NCKAP1	0.318736	1
TSEN34	0.3143	1
USP12	0.314041	1
GPS2	0.312787	1
CNOT1	0.312237	1
STX16	0.310956	1
LATS2	0.309764	1
LRRFIP1	0.309526	1
MYO1B	0.308548	1
KCNQ1OT1	0.30804	1
FBXO21	0.307632	1
FOSB	0.307479	1
CTBP2	0.306494	1
MPDU1	0.30649	1
OGFR	0.305358	1
ADAM9	0.305047	1
GSK3B	0.305005	1
CALM2	0.30439	1
LARP1	0.304353	1
PTPN2	0.303952	1
OPTN	0.303933	1
KIAA2026	0.30349	1
TRPC4AP	0.30319	1
TNFAIP2	0.302671	1
TAPBP	0.30169	1
PPP2R2A	0.301413	1
NCOR1	0.300129	1
WASF2	0.300043	1
SLC3A2	0.297812	1
ATP6AP1	0.297722	1
SDC4	0.297034	1
SCCPDH	0.295685	1
CSNK1D	0.294698	1
RBM27	0.294384	1
EPM2AIP1	0.294135	1
DPY30	0.29407	1
NAA15	0.294051	1
NOM1	0.293808	1
NFIA	0.29327	1
DNAJB6	0.293195	1
PPP4R3B	0.291567	1
REX1BD	0.290149	1
ZNF655	0.289822	1
LCMT1	0.288626	1
LIMCH1	0.287449	1
DHX30	0.286511	1
SECISBP2	0.286181	1
TP53RK	0.284571	1
GSTK1	0.284571	1
ARID4A	0.283056	1
CNOT4	0.282791	1
BORCS7	0.282237	1
PRDX5	0.28164	1
BAZ1A	0.280532	1
DIAPH1	0.279335	1
ZNF622	0.278769	1
CCDC6	0.277761	1
FAM43A	0.276659	1
MIEN1	0.275441	1
WSB1	0.27524	1
TSC22D3	0.275144	1
CCDC144NL-AS1	0.274935	1
FTX	0.274458	1
SECISBP2L	0.274354	1
OTUB1	0.273838	1
CARHSP1	0.273787	1
PFKFB3	0.27375	1
PPAN	0.273439	1
INO80	0.272777	1
PDZD8	0.271154	1
ATP5IF1	0.270543	1
TRMT11	0.270439	1
UBE2K	0.269417	1
YWHAZ	0.267005	1
ADAMTS9	0.266963	1
IDS	0.266701	1
DUSP4	0.26654	1
MKNK2	0.265099	1
USP3	0.264682	1
SHOC2	0.264321	1
MDM2	0.264307	1
IFNGR1	0.263536	1
AATF	0.262982	1
ARID1A	0.262667	1
CLIP1	0.261912	1
ISOC2	0.261786	1
DPP7	0.261632	1
GOLGB1	0.261603	1
ZMYM4	0.261042	1
DCAF8	0.260263	1
IFI16	0.260061	1
NARF	0.259862	1
MBD4	0.259088	1
NUB1	0.259024	1
MMP24OS	0.258118	1
POLD4	0.257945	1
SPEN	0.257311	1
LMO4	0.257045	1
PPA2	0.257003	1
NEMF	0.256928	1
S100A16	0.256773	1
LRIF1	0.256459	1
ITCH	0.255427	1
CREB3L2	0.254628	1
REEP3	0.253315	1
SMCHD1	0.253203	1
PRR13	0.253134	1
LRP10	0.252605	1
ELK3	0.252146	1
UTRN	0.251378	1
BRWD1	0.251007	1
DDIT3	0.250579	1
MSH6	-0.250162	0.556621
GARS	-0.250466	0.131933
MTMR6	-0.250719	1
TGFBR1	-0.250872	0.759419
ATP6V0A1	-0.251011	1
PHF10	-0.251229	1
VASN	-0.251821	0.00182664
NT5C3A	-0.251899	1
COPG1	-0.25212	1
PXK	-0.252231	0.0156982
CEP290	-0.252456	1
ZBTB21	-0.252521	0.489093
SULF2	-0.25261	1
UBE2D3	-0.252804	0.115869
ACBD3	-0.253442	3.39917e-05
TMA16	-0.253506	0.143317
PGM2L1	-0.25373	1
MOSMO	-0.253946	0.0139252
SLC39A13	-0.253958	0.494873
RDH11	-0.254204	1
STAM	-0.254372	1
SAMD4B	-0.254547	0.00554442
HIKESHI	-0.254553	1
TMEM165	-0.254593	0.201374
S1PR2	-0.254798	0.0266423
MAP3K2	-0.254998	0.00753941
SLAIN2	-0.255383	0.0429446
CEBPA	-0.255714	0.0213316
WDR61	-0.255784	1
C17orf49	-0.255801	0.876398
TTC39B	-0.2561	0.201887
SMU1	-0.256119	0.00231708
APPL1	-0.25633	0.166495
DEXI	-0.25656	0.704088
SMARCD3	-0.256645	0.980866
ARHGAP24	-0.256722	0.0398695
HOMER3	-0.257152	1
SOD1	-0.257416	0.300099
LYRM4	-0.257418	1
RNF7	-0.257481	0.000993484
ITGB1BP1	-0.258394	1
FHL3	-0.258465	1
UTP3	-0.258502	1
NES	-0.258805	0.0698948
NELFE	-0.258894	0.123686
BACE1	-0.259292	0.0772067
YTHDF2	-0.259579	0.00140163
FXR1	-0.259722	0.762966
FAM229B	-0.259764	0.0217691
TOR1A	-0.259779	0.0118651
C19orf12	-0.259805	0.0120127
SNX4	-0.260002	0.82735
TSN	-0.260488	0.39695
MPST	-0.260501	1
TRPS1	-0.260685	1
NAA50	-0.260794	0.0608373
TMED4	-0.261043	0.135351
PSMB2	-0.26128	1
NOB1	-0.26132	1
SSRP1	-0.261375	0.00369718
ADGRL2	-0.26142	0.0883202
MOCS2	-0.261744	1
UBE2L3	-0.261876	0.453589
UFD1	-0.262002	1
NPM3	-0.262184	0.435659
PSMC3	-0.262371	0.163146
POLR2E	-0.262372	1
NAV1	-0.262669	1
C1orf56	-0.263031	1
NORAD	-0.263117	0.000911794
PAIP2	-0.263117	0.0538986
UGGT2	-0.263217	1
KCNG1	-0.263327	0.000246109
MAP1A	-0.263354	0.96861
TMEM97	-0.263557	0.240953
YY1	-0.26363	0.0128166
METAP2	-0.263643	7.93765e-05
ARPC5L	-0.263761	0.0986425
PPP1R12A	-0.263954	0.00882181
SHMT2	-0.264132	0.126263
LAMTOR1	-0.264391	1
ARPC4	-0.264425	0.101406
NKAP	-0.265249	0.124104
NANS	-0.265343	0.0199439
ZFAND2A	-0.265602	0.458541
C5orf15	-0.265901	1
ARMCX2	-0.266217	0.00168389
CCDC167	-0.266338	0.00290164
CFAP36	-0.266604	1
POLR2H	-0.266628	0.0364757
RNF175	-0.266751	0.171948
ILK	-0.266759	1
SBNO1	-0.266761	0.00340278
TMX1	-0.26689	1
GRASP	-0.267077	0.000361908
RNPS1	-0.267103	0.000504515
TMEM39A	-0.26725	0.0584921
RHEB	-0.267472	0.000339673
RFNG	-0.2675	0.325384
WNT5A	-0.267549	9.52876e-05
BCAS2	-0.267572	0.0416026
DCAF6	-0.267577	1
BRI3	-0.267663	0.0399242
UTP14A	-0.267851	1
ROBO2	-0.26789	0.0279455
GPNMB	-0.268009	1
ENTPD7	-0.268056	1
CWC15	-0.268283	0.0107293
ROCK2	-0.268285	6.78549e-05
IGSF3	-0.268293	1
HYI	-0.268297	0.76619
ATOX1	-0.268357	0.0012068
TPBG	-0.268546	1
PRPS1	-0.26866	1
CKAP5	-0.268772	1
AARS	-0.268855	1
JOSD2	-0.26916	0.485905
PDGFD	-0.269296	0.0241196
GNG10	-0.26951	0.0805699
C12orf76	-0.269571	0.84375
ARL8B	-0.269633	1
FUBP3	-0.270008	0.245782
FBXO33	-0.270374	1
NOVA1	-0.270741	0.0414609
NCOA3	-0.270783	1
WNK1	-0.271249	0.221522
NDUFS3	-0.271453	0.945734
PTS	-0.271537	0.454134
IDH3B	-0.271564	0.829763
ZPR1	-0.27157	1
TIAL1	-0.272198	0.503977
TAF9	-0.272287	1
PFDN4	-0.272325	1
ATL3	-0.272412	0.892387
NSMCE4A	-0.272442	0.382835
JPX	-0.27278	1
PSD	-0.272894	0.0407727
RAB22A	-0.273182	0.0446835
PRAF2	-0.273231	0.0336809
CCS	-0.273351	1
CNPY4	-0.273677	0.0123346
VCP	-0.274124	0.0409583
PGAP1	-0.274271	1
TOMM70	-0.274596	0.643558
TLNRD1	-0.274712	1
MYL12A	-0.274756	1
TNFAIP3	-0.274847	1
ATP6V1G1	-0.275051	0.162578
AK6	-0.27542	0.153378
ATP2A2	-0.275946	0.389648
ATP5F1D	-0.276205	0.112942
POLR2J	-0.276297	1
SMIM19	-0.27632	1
TADA3	-0.276486	1
TNFRSF10B	-0.276832	7.24111e-06
SAP18	-0.277107	1
PXMP2	-0.27729	1
SNF8	-0.277411	0.00359256
HDAC4	-0.277566	0.118495
BRIX1	-0.277681	0.77956
PANX1	-0.27772	1
MAP3K7	-0.277735	0.556774
SRSF9	-0.278262	0.10441
BLVRB	-0.278539	1
PPT1	-0.2788	1
DYNC1LI1	-0.27887	0.146639
ARL5B	-0.279111	0.650547
TOP2B	-0.279669	1
PRXL2C	-0.279808	1
ARMC1	-0.280112	1
DDT	-0.28013	0.275159
PFN2	-0.280279	0.266974
NEK6	-0.280301	0.0335323
CTDSP2	-0.280325	1
TOPORS	-0.280445	0.0287367
MFHAS1	-0.280593	1
TEAD1	-0.28068	0.00706383
DDX39A	-0.281127	0.715122
CKLF	-0.281243	1
TFG	-0.281495	0.000979629
VAPA	-0.281561	0.0886389
NDUFB8	-0.281722	0.0200501
NT5E	-0.281934	0.0320186
ASB1	-0.282222	0.157867
ITPRIP	-0.282265	1
TIMM10	-0.282403	0.430044
SYNC	-0.282422	1
SPIRE1	-0.282713	0.0462834
CMTM6	-0.283001	1
DNAJC12	-0.283317	1
CACYBP	-0.283572	1
ZFP91	-0.283667	0.000633492
CYB5R3	-0.283779	0.0108909
DR1	-0.284125	1
BEX4	-0.284192	0.00754719
UBE2J2	-0.284643	0.166485
SNRNP25	-0.28489	0.986315
SEPTIN9	-0.285064	0.0102854
SIKE1	-0.28534	0.10602
IRS2	-0.285347	0.886217
LBH	-0.285501	0.0146048
LYAR	-0.285711	0.000608456
SLC39A10	-0.285762	1
FOSL1	-0.285888	0.713427
STX2	-0.286269	0.459146
IFT20	-0.286669	0.496832
HBS1L	-0.286685	0.778545
DNAJC15	-0.286725	0.903567
RAB13	-0.28689	0.45416
SLC30A7	-0.286972	0.264399
ZDHHC9	-0.287165	0.217608
FIBP	-0.287401	0.0108337
MAGT1	-0.287504	0.00861224
NDUFAB1	-0.287572	0.128391
PSMC2	-0.287627	0.0657575
PTBP1	-0.287719	0.00278807
PA2G4	-0.28787	0.0262899
CDKN1C	-0.287914	1
RPL26L1	-0.287977	0.0184341
MRPL22	-0.288229	1
TCEA3	-0.28824	1
MRPL9	-0.288255	0.126882
DBF4	-0.288671	0.0108786
PKDCC	-0.288936	0.00265463
ZMYND19	-0.288956	0.0701699
RPS19BP1	-0.289263	0.184247
APOD	-0.289444	1
CDR2	-0.289538	1
ORMDL1	-0.289615	0.00386911
BCAP31	-0.289784	1
RUNX1	-0.28992	0.147111
PRR5	-0.29005	0.322357
NDUFB9	-0.290101	0.00611041
DENND5A	-0.290142	0.00773245
GLG1	-0.290653	0.00365407
COPS6	-0.291271	0.0572598
ZC3H15	-0.291349	0.00435944
SDF2L1	-0.292116	0.602358
TNFRSF1A	-0.292419	0.00187525
NDUFAF2	-0.293086	4.42617e-05
ELMSAN1	-0.293222	0.529909
CHORDC1	-0.293758	0.0290832
PHF5A	-0.293788	1
FAT1	-0.294233	4.892e-05
ALDH18A1	-0.29456	0.0192968
NCK1	-0.294858	1
TMCO3	-0.295388	0.573306
ALDH2	-0.295462	0.105537
CCT7	-0.295654	0.000352183
NOTCH2	-0.295783	0.0964715
EMC3	-0.296013	0.345653
ATP5MF	-0.296017	0.0154229
DCTD	-0.296331	0.00266657
THAP12	-0.29644	0.142427
PRKACA	-0.296595	0.0487381
LTV1	-0.297091	0.0540096
ALDH9A1	-0.29723	0.456462
ARRDC3	-0.297268	1.19848e-05
INSIG1	-0.297524	1
BZW1	-0.297533	0.579986
PSMC5	-0.297768	0.00435022
GNL1	-0.297882	0.0257155
SDHD	-0.298178	0.0207018
BOLA3	-0.298392	0.132364
LTBP2	-0.298707	0.0107543
MBIP	-0.299714	0.380843
POLR2F	-0.299722	0.000171536
NFE2L2	-0.299853	1
STUB1	-0.30008	0.0506058
HMGA1	-0.300303	0.105418
CTDNEP1	-0.300663	0.234878
MAPKAPK2	-0.300769	0.455282
MAPRE1	-0.300772	0.00395756
GTF3C6	-0.301091	0.0288161
CBX5	-0.301094	0.000137035
FLNC	-0.301117	0.0185662
NDFIP1	-0.301452	0.179567
PTPRG	-0.301754	0.173379
SPATS2L	-0.301947	1
POM121	-0.302048	0.875512
NRBP1	-0.302117	0.00704817
COX16	-0.302251	0.0768475
CRNDE	-0.302461	0.0122121
C6orf89	-0.302522	1
FAM3C	-0.302635	0.00500755
TMEM237	-0.302754	0.0255999
TGFB1I1	-0.302789	0.200014
ARHGEF12	-0.303212	1
SYNGR1	-0.303226	0.0011797
ACAT2	-0.303503	1
TMEM18	-0.303948	1
BCLAF1	-0.304047	0.00406347
NIFK	-0.304102	0.0092632
SRSF10	-0.304398	0.0105711
KDM1A	-0.304512	0.112381
IMMT	-0.304716	0.0570964
NDUFB6	-0.304844	0.00630922
DCXR	-0.304863	0.548596
HARS	-0.304911	0.613575
FNDC4	-0.305212	0.00719732
ACAT1	-0.305227	0.00521318
TAF12	-0.305326	0.013105
FAM204A	-0.30589	0.000488001
ZNHIT1	-0.30591	8.69841e-06
CLTC	-0.306026	0.145632
RANBP2	-0.306028	0.000172981
MED28	-0.306031	0.116451
GLTP	-0.306132	0.226877
ADCY3	-0.306246	0.00446951
SMTN	-0.306933	0.0338917
TFAM	-0.307069	0.0670784
LINC00667	-0.307487	0.228353
DYRK4	-0.307674	0.531486
COX7B	-0.307757	0.00149053
MRPS21	-0.308018	0.128479
PRDX1	-0.30822	1
FOXL2	-0.308325	0.08841
SH3KBP1	-0.308359	0.0048306
FEZ1	-0.308416	0.00840086
LRRN4CL	-0.308655	0.0335006
CDC42SE1	-0.308776	1
XRCC5	-0.310141	3.68561e-05
LAMP1	-0.310326	0.256341
EDF1	-0.310643	0.582144
KIFAP3	-0.310735	0.031262
CWC22	-0.311153	0.0492329
ITGAV	-0.311188	0.0402902
ARHGEF2	-0.311262	0.0211676
SEC23IP	-0.311459	0.139337
DPM1	-0.311497	0.110429
CUL3	-0.311885	0.000225903
ANAPC5	-0.311971	0.326014
LITAF	-0.312001	0.42647
GMPS	-0.312242	5.14629e-05
COX6A1	-0.312819	0.327427
CMTM3	-0.312916	0.0190021
DHX36	-0.312972	2.66569e-05
KIDINS220	-0.313018	0.813814
RO60	-0.313119	0.00011242
NAA20	-0.31318	0.0223614
IFI27L1	-0.313189	0.0496858
ERGIC3	-0.313767	0.0217402
TIMM13	-0.313826	0.682914
SELENOT	-0.313846	0.0681618
PYURF	-0.313952	0.123467
EIF3G	-0.31415	0.0676913
KPNB1	-0.314823	0.000215505
TYMP	-0.314886	0.719911
GTF2H5	-0.315001	0.14881
FXYD1	-0.315044	1
TMEM59	-0.315401	0.0249349
MYO9B	-0.315439	0.0265202
HYOU1	-0.31552	0.0877969
CLDND1	-0.315729	0.0180172
CNN2	-0.315906	0.00278575
UBE2E3	-0.315912	0.511821
RING1	-0.315957	0.00686989
HTATSF1	-0.316249	0.367278
S1PR3	-0.316388	0.203012
IRX2	-0.316952	0.00319246
DHRS4L2	-0.317147	0.142476
ZNF644	-0.317204	0.297449
THOC7	-0.317212	0.354784
DKK3	-0.31756	0.0443277
SMAD5	-0.317604	0.000262603
PDHA1	-0.317661	4.09175e-05
LRRC41	-0.317851	0.0392067
MTX1	-0.318059	0.958647
ZNF281	-0.318354	0.0276569
EIF4H	-0.318364	0.000670568
SDC3	-0.318385	0.0126897
PSAP	-0.318465	0.000315516
RRAGA	-0.318534	0.0063383
MRPS33	-0.318676	0.62389
STT3A	-0.318769	0.0491999
PRPSAP1	-0.318957	0.0204093
GFPT1	-0.319203	6.14451e-06
IGFBP7	-0.319359	1
LAYN	-0.320246	0.34234
POLR2G	-0.320308	0.138515
RTL8C	-0.320382	0.0674383
DCTN3	-0.320447	0.0374321
C18orf32	-0.320817	0.0354424
HECTD2	-0.320836	0.00403325
STX12	-0.320984	0.0634874
ABHD14A	-0.321205	0.00517989
MSRB3	-0.32123	0.00714402
TMEM35B	-0.321432	0.0282331
ALDH1L2	-0.321738	0.00624716
GNPNAT1	-0.321862	0.121049
CHKA	-0.322054	0.147136
TIMM23	-0.322067	0.0809616
SGCE	-0.32253	0.0428607
H3F3A	-0.322705	0.45841
LSM1	-0.323057	0.249337
LARP6	-0.323077	2.70505e-06
NCS1	-0.323396	0.00248938
ITPRIPL2	-0.323477	0.033839
TIMM8B	-0.323485	0.0232137
ATP6V0E1	-0.323507	0.210459
SLC7A5	-0.323643	0.000198438
APRT	-0.323657	0.0349347
CYTOR	-0.323668	1
SMAD7	-0.323731	0.00188653
CSNK2A2	-0.323806	0.652408
ANAPC13	-0.323868	0.285621
GOLPH3	-0.324972	1
PSMA5	-0.325233	0.0185669
CBLB	-0.325321	0.0189354
OSMR	-0.325836	0.0234817
CFL1	-0.325979	1
NAV3	-0.326186	0.00605536
TMEM43	-0.326233	0.0111681
TMED7	-0.326446	0.0693469
PHYH	-0.327134	0.0105921
GABARAPL2	-0.327139	0.0444677
CCDC107	-0.327697	0.00221808
RNH1	-0.327878	8.6321e-05
IFITM1	-0.32813	0.0222951
DESI2	-0.328171	2.41903e-05
RER1	-0.328256	0.00722495
HSP90B1	-0.32852	0.00030035
ROR1	-0.328529	0.022917
YES1	-0.328811	0.00116989
LAMTOR5	-0.328947	0.0470155
AC108134.2	-0.328997	0.00413591
CACNA1G	-0.329128	0.0019303
FAM20C	-0.329276	0.278399
JAM3	-0.329504	0.00139187
MBNL1	-0.32957	0.00874251
ZYX	-0.32997	7.43555e-07
SFPQ	-0.329998	0.203139
COQ10B	-0.330216	0.000151247
MRTO4	-0.330433	0.00131887
RRP15	-0.330981	0.00247576
DHCR7	-0.331714	1
ANAPC11	-0.332131	0.00158168
DNAJC8	-0.332163	2.55561e-05
ZNF131	-0.332202	0.0328334
NFATC4	-0.332279	4.52231e-06
DYNLT3	-0.332359	0.0321276
TLN1	-0.3324	2.65991e-07
VGLL3	-0.332699	0.00437056
RLIM	-0.333595	0.11908
PCNX4	-0.33362	0.00757799
ITGA8	-0.333826	0.00776743
PSMA6	-0.333843	0.00265297
SNX17	-0.333862	0.114685
POLR3D	-0.3342	0.000279577
ITGAE	-0.334548	0.01291
AVPI1	-0.334876	1
PSMC4	-0.334891	0.00266122
NDUFS8	-0.334942	0.00922289
WBP11	-0.334959	0.00299589
DDX42	-0.335111	0.00104461
PARVA	-0.335205	0.00131647
NCOA7	-0.335634	0.964489
HSD17B10	-0.335661	0.132468
RAB18	-0.335759	0.0819109
PHF20	-0.335783	0.718622
SMS	-0.33633	1
SRP54	-0.336576	0.00252165
PPP1CC	-0.337216	0.000154481
PHLDB1	-0.33743	0.0182953
FKBP3	-0.337525	8.60032e-05
SMDT1	-0.337817	0.110308
TMX2	-0.337941	0.0126579
SEMA3A	-0.338327	0.000868927
SRI	-0.338716	0.00768842
OSR2	-0.338817	1
SLC25A33	-0.339092	0.0212116
RIF1	-0.339952	0.000124435
C1orf122	-0.34002	4.30847e-05
DNAJC7	-0.34006	0.128221
VAMP3	-0.340072	0.0808895
NRBF2	-0.340316	2.00501e-05
MRPL40	-0.340451	0.824127
PSMD2	-0.340615	0.00146263
SUPT4H1	-0.340678	0.0607611
SERBP1	-0.340682	0.0042491
MLF1	-0.340845	0.00189418
MRPS24	-0.340913	0.0046862
AKIRIN2	-0.341234	0.00243589
UBXN1	-0.341257	0.0688609
PTGFRN	-0.34135	0.390685
TMEM119	-0.341408	0.00684744
MTPN	-0.34143	0.000625609
CNIH1	-0.341589	0.00782303
CDON	-0.341622	0.0285643
USP7	-0.341641	0.0570584
DNAJC19	-0.341738	0.00606004
IMP4	-0.341821	0.00924083
AGO2	-0.341826	0.00320283
NECTIN3-AS1	-0.341885	0.000132572
TWISTNB	-0.342739	0.0155125
TMEM50A	-0.342817	0.0565502
APOE	-0.343243	1
QKI	-0.343253	3.56205e-06
KCTD20	-0.343601	8.79241e-09
NDUFAF4	-0.34372	0.0309979
TCEA2	-0.343773	0.0690863
SYNPO	-0.34425	0.00235242
COPB1	-0.344444	3.88741e-06
ZCRB1	-0.344688	0.0117774
MRPS18C	-0.345173	0.00287012
UQCRFS1	-0.346028	0.00421305
PEPD	-0.346039	0.0444973
ADRM1	-0.346144	0.00136439
GTF3A	-0.346599	0.0042011
STX4	-0.346744	0.0942388
HSD17B12	-0.346833	0.000203882
SNRPC	-0.346885	0.00653295
FRRS1L	-0.346894	0.00254429
UPF3A	-0.347063	0.0202579
WIPF1	-0.34709	0.0165226
HABP4	-0.347298	0.00202714
RRP1B	-0.347373	0.0245449
BIRC2	-0.347615	0.00454774
RUNX3	-0.348193	0.062063
ROR2	-0.348384	0.000269702
SMARCA2	-0.348519	0.00100333
POGLUT3	-0.348715	0.00871085
KCNK15	-0.348752	1
ARHGEF40	-0.348819	0.00431816
PAPOLA	-0.348869	8.14764e-05
COPS4	-0.349957	0.106873
RBM17	-0.350283	0.00136131
LSM5	-0.35031	6.91745e-05
RAB21	-0.350464	0.000154271
SPART	-0.351453	0.000145107
PSMA2	-0.351495	0.00544988
SMARCA5	-0.352034	4.15807e-05
GAR1	-0.352275	0.0123033
MAP2K2	-0.352277	3.2204e-06
MRPL19	-0.35264	0.0395263
BZW2	-0.352687	0.0913033
RFC1	-0.352796	0.26058
XRCC6	-0.353344	0.00237567
RAP1A	-0.355134	0.140024
SLC16A3	-0.355248	0.241368
FBL	-0.355593	1.72155e-05
SRP72	-0.355803	5.2166e-06
ELOC	-0.355866	0.0657503
NONO	-0.355992	0.000381206
PDLIM7	-0.356059	0.00234699
MRPL55	-0.356203	0.00558648
HDDC2	-0.356275	0.0967692
HACD3	-0.356897	0.0155825
SHC1	-0.356953	0.000243974
HNRNPA3	-0.357518	0.00217468
PPP2R5E	-0.357558	0.547514
CUTA	-0.357707	0.00411504
ARL2BP	-0.357988	0.0219784
COX11	-0.358348	0.0131948
NDUFB2	-0.358545	0.0170582
ROCK1	-0.359553	0.00295114
PSMD9	-0.359554	0.0109647
CXCL1	-0.359679	1
TXNL4A	-0.359993	0.00270618
CRTAP	-0.360327	8.00442e-08
UBE3A	-0.360622	0.000378515
EIF5	-0.360659	0.0198213
SEL1L	-0.361466	1.34382e-05
CCDC28B	-0.361706	0.000137366
TACC1	-0.36176	0.00384984
FAP	-0.362051	0.0907234
GNG12	-0.362075	0.00911987
EIF3B	-0.362616	1.52717e-06
DNAJB11	-0.363818	0.00739031
ANTXR2	-0.364176	0.000584233
OAT	-0.36462	3.73956e-06
HNRNPF	-0.365118	0.00427849
ZMAT3	-0.365239	0.00706677
FOXK2	-0.365677	0.0238785
FAM89A	-0.36576	0.00303659
ATP2B1	-0.366216	0.0119924
COPS2	-0.366444	8.66975e-06
DYNLL1	-0.366843	0.010078
METTL1	-0.366847	0.00105257
SNRPA1	-0.367049	0.016884
NBAS	-0.367525	0.0352513
RBM28	-0.367889	0.00183377
UFL1	-0.367953	0.00620296
ATP5F1B	-0.368156	0.00528511
ATP5F1C	-0.368241	0.0322336
RYK	-0.368345	6.15435e-06
ATF3	-0.368691	0.143844
NDUFA12	-0.368953	0.0654094
UBE2I	-0.369318	0.00742205
PHF20L1	-0.370061	0.00205243
BTG3	-0.370638	0.0535845
UBA5	-0.370925	0.000491664
BUB3	-0.371446	0.00980174
MED10	-0.372123	0.0120461
HNRNPM	-0.372216	3.56232e-05
NDUFB4	-0.372357	0.000214281
NBDY	-0.372432	0.00740045
KIF1A	-0.372441	0.00173999
NCOA4	-0.372724	0.00738916
RECQL	-0.372791	0.00536482
TNS3	-0.372876	0.00228812
COMMD2	-0.372934	0.0102553
PFN1	-0.373099	0.278108
STT3B	-0.373302	0.0508391
TSHZ1	-0.373381	0.000637132
ALG13	-0.37373	0.000158038
HSP90AA1	-0.373736	0.455498
AKR1B1	-0.373738	8.11323e-07
WAPL	-0.373938	0.0647436
CCDC91	-0.374031	0.00172985
CDK4	-0.374137	4.58448e-06
C1orf54	-0.374356	0.000249054
RGS10	-0.375773	0.153668
EMC4	-0.375981	0.0082189
MRPL47	-0.376354	3.06698e-05
SNX3	-0.376824	5.12278e-09
CHRAC1	-0.377133	0.0619908
ANP32B	-0.377261	0.000226265
DYRK3	-0.377374	0.022049
PAX3	-0.377807	0.0604736
AP3S1	-0.377883	0.000310709
TAF13	-0.378077	1.97344e-05
FBXO17	-0.37817	1.43497e-05
SHOX2	-0.378289	0.0679896
DGUOK	-0.379085	0.0202416
ARHGAP28	-0.379233	0.00112818
SSBP4	-0.379287	0.00771922
SLIRP	-0.379401	0.00514135
RBBP4	-0.380322	0.0397051
BCL2L11	-0.380354	0.390214
C11orf24	-0.380515	0.000956722
GOLGA7	-0.38055	0.0175706
MYL6B	-0.38071	0.0015562
UBE2D2	-0.381117	6.46643e-05
CBX3	-0.381475	0.000115603
GRINA	-0.382202	0.0306042
RTRAF	-0.382239	0.00126996
DUT	-0.382606	4.2235e-06
SUZ12	-0.382836	5.66998e-05
P3H4	-0.382926	0.00460882
DDX50	-0.383005	0.000584881
STIP1	-0.383178	9.54805e-05
RWDD4	-0.383325	0.058252
MRPL51	-0.383644	1.50408e-06
NDUFB1	-0.383811	0.00181584
CTNNB1	-0.383895	1.37965e-05
POLR2C	-0.384005	0.0018211
STOML2	-0.384215	0.0194998
CEP170	-0.384316	0.0409838
AFAP1	-0.38446	0.00128877
ANKRD9	-0.384733	0.0345696
MRPS17	-0.385216	0.00832089
AC090617.10	-0.386036	0.00244868
MRPL52	-0.386353	0.00441232
AP2S1	-0.386603	0.00500071
ISCU	-0.386649	0.00132474
ZNF593	-0.387153	0.00591257
EIF5A2	-0.387626	0.000687157
PSMA4	-0.387656	0.00808086
NT5DC2	-0.387722	0.03101
FNBP1	-0.388004	0.000569521
SLC31A1	-0.388088	0.00212209
DRAM1	-0.388172	0.17919
ABCE1	-0.388298	9.25885e-05
CCDC3	-0.388442	0.172245
MRPL21	-0.38891	0.00702204
FAT4	-0.389448	0.00106569
FAS	-0.389575	0.179605
ZNF521	-0.389648	0.00106583
TM2D2	-0.389831	0.00366145
LZIC	-0.389877	0.00778774
SPTSSA	-0.389882	0.000125459
PPME1	-0.389978	0.00256981
TMEM208	-0.390042	0.0102445
PPM1G	-0.390498	0.000301803
TWSG1	-0.390745	0.000396953
UBXN4	-0.390779	0.00143966
REEP5	-0.390848	0.00921
CPXM2	-0.391484	1
EPB41L2	-0.391707	3.79778e-05
PDE4DIP	-0.391743	0.0143667
CCDC88A	-0.391966	0.0252211
PPP1R14B	-0.392019	0.0431667
MALSU1	-0.392071	0.0147862
HMGCR	-0.392275	0.0804913
NIPSNAP2	-0.392294	0.0135248
AP2B1	-0.392403	0.00198707
THSD4	-0.392584	0.000858283
GABARAP	-0.392661	0.0224539
PRKAR2A	-0.392704	0.00070499
ACTR10	-0.392712	0.000393346
CDC27	-0.392817	0.000936577
PLTP	-0.39284	0.00532583
UBL5	-0.392869	0.212011
METRN	-0.393	0.00434869
CYP20A1	-0.393223	0.0238925
IGF1R	-0.393648	0.0104837
MIDN	-0.39403	0.0411428
HIC1	-0.394336	0.000677143
GGCX	-0.394623	0.0120289
DDX24	-0.395433	0.00126953
FSTL3	-0.395503	7.67381e-06
SYBU	-0.395901	0.00196452
CDC73	-0.396025	6.80679e-05
NUCB1	-0.396301	0.000146238
PLOD3	-0.396571	3.58975e-05
PSMA3	-0.396585	1.42326e-07
SLC2A3	-0.396634	8.87458e-14
PDE7B	-0.396685	0.00353682
ACP1	-0.396846	0.00588176
HILPDA	-0.39838	1
SNRPG	-0.398675	0.0281044
RAB31	-0.398794	0.0020204
UBTF	-0.398878	0.000127204
DENR	-0.398989	0.0100445
ARL1	-0.399332	0.000213933
C1orf198	-0.399577	1.9331e-06
COPS8	-0.400008	0.000155015
JMJD6	-0.400428	0.000161688
UTP11	-0.400537	0.000115752
ACAA2	-0.400578	0.0139434
IAH1	-0.400663	0.00542465
TCP1	-0.400736	8.42787e-05
VBP1	-0.40129	0.0005491
SLC16A2	-0.401575	0.00229227
VDAC3	-0.401671	0.00183877
LPCAT2	-0.4017	0.0436294
CUEDC2	-0.401778	0.000602948
RAB7A	-0.401875	0.000903361
MSX1	-0.402103	0.0705401
ARPC2	-0.402249	0.124669
OST4	-0.40228	0.00714909
JCAD	-0.402456	0.00089923
CCT4	-0.402865	5.3537e-10
PSMD13	-0.402882	0.000319502
PHB2	-0.403092	7.3043e-09
ABL2	-0.403272	6.41937e-07
FAM133B	-0.403713	9.67973e-05
TCEAL3	-0.403769	0.000167844
PRDX2	-0.404316	0.00430133
SDE2	-0.404685	0.000112079
SLC22A17	-0.404878	0.00327176
CCT3	-0.40494	1.03953e-06
NFIX	-0.405154	1.10251e-09
RAB2A	-0.405955	1.65842e-05
RNF181	-0.406523	0.00243674
TFRC	-0.4066	3.65706e-05
ITM2B	-0.40696	0.00249552
PHGDH	-0.407276	9.93317e-05
PABPC1	-0.407434	4.69927e-05
NDUFB5	-0.407467	0.00299497
PSMD7	-0.40754	0.0134372
USE1	-0.407545	0.000380043
ABCB6	-0.407743	0.000144472
CAPZA2	-0.408547	0.00232287
RNASEK	-0.408573	0.00413817
CILP2	-0.408966	0.00198965
ECI2	-0.409005	0.000564547
PPA1	-0.410485	0.00425608
MACO1	-0.411231	0.0420958
MAGEH1	-0.411234	0.000362905
ATP5F1E	-0.411594	0.00298958
KRR1	-0.411795	0.000202237
EGFL7	-0.4121	0.00262189
MXRA7	-0.412357	0.000836385
ATP6V0C	-0.413187	0.00117198
ITGBL1	-0.413187	0.0882482
HNRNPH1	-0.413516	4.48383e-06
NUDC	-0.413609	0.000896937
TXNDC17	-0.413963	1.54728e-05
LPIN2	-0.414036	9.19648e-05
FKBP7	-0.414803	0.000230064
IFT57	-0.415407	6.28102e-05
GPC4	-0.41581	0.000266496
SLC25A5	-0.416375	6.34417e-05
TARDBP	-0.416543	0.0179305
MRPL11	-0.416567	0.000714594
PDZRN3	-0.41684	0.00446862
EIF3J	-0.417159	2.54235e-06
EIF2A	-0.417583	0.000476299
PTRH2	-0.417712	1.83465e-05
ELOVL5	-0.418117	0.00105642
GXYLT2	-0.418152	2.08512e-06
GABARAPL1	-0.418428	0.000658762
RAD21	-0.418436	0.00265819
SCD	-0.418748	0.00659572
HSPA4	-0.419119	9.73539e-06
COX6C	-0.419171	0.00369252
EIF3A	-0.41948	0.000154231
CCND2	-0.41959	2.27319e-05
SRPRA	-0.420021	7.92075e-05
ANXA6	-0.420751	2.53023e-05
GRPEL1	-0.421077	0.000508087
DEGS1	-0.421111	2.25439e-05
PTHLH	-0.42119	1
WDR83OS	-0.421472	7.69359e-05
PSMB4	-0.421619	0.000296694
MEF2D	-0.422109	0.0021405
LPAR1	-0.422129	7.1689e-07
EIF3E	-0.422173	0.000164583
PCBP2	-0.422526	8.33092e-07
API5	-0.422557	1.41636e-05
HBP1	-0.422634	0.01205
GOT1	-0.423034	0.000291531
PLP2	-0.423283	0.0172765
CFAP97	-0.424127	2.44951e-05
PSMD6	-0.425392	0.0018558
C12orf75	-0.425556	7.11805e-06
UBE2N	-0.425678	0.00119241
TUBA1A	-0.425783	1.78983e-05
JUND	-0.425912	0.000144267
NSMCE3	-0.42628	0.00623017
CRABP2	-0.426468	0.000691681
MRPL41	-0.426838	2.9747e-05
ZMYND11	-0.426842	0.000203127
ARSG	-0.426875	0.000539352
NHP2	-0.427683	0.000848767
BCAP29	-0.427885	4.91478e-05
TMEM230	-0.427894	0.00100171
NR4A1	-0.428786	4.04472e-06
FBLN5	-0.428976	0.000766327
RAB5C	-0.429567	0.000936443
PAK2	-0.430243	0.000110984
ZNRD1	-0.430547	0.0016953
MAP1LC3A	-0.430662	1.05989e-05
GALNT1	-0.431028	5.99767e-05
GSPT1	-0.431185	0.00329954
SWI5	-0.431294	9.27936e-05
WNT5B	-0.43162	4.45077e-05
FAM50A	-0.432209	0.00269895
MKLN1	-0.432724	0.000611795
IMPAD1	-0.432821	0.00379896
GSTO1	-0.432849	0.013693
DNAJC21	-0.433151	1.32886e-05
AMIGO2	-0.433596	0.413621
SPPL2A	-0.433644	0.00376775
SIVA1	-0.434781	2.65675e-06
NGRN	-0.43483	0.00419759
ATP5F1A	-0.435789	7.45763e-05
SEC22B	-0.435846	0.00366903
TMEM59L	-0.435871	0.00101935
HNRNPH3	-0.436092	1.08032e-06
LAMB1	-0.43624	0.00592496
TPST1	-0.436351	1.43716e-05
PRELID1	-0.436536	1.03424e-06
MPC1	-0.437552	0.00126328
KIF5B	-0.437566	0.0188532
TMEM147	-0.43798	1.64646e-05
RBM7	-0.438101	0.000190462
IRF1	-0.438602	1
FIP1L1	-0.438707	0.000623315
BANF1	-0.438763	0.0001245
ARHGDIA	-0.439073	3.43365e-05
CACHD1	-0.439111	0.000174572
NUP98	-0.439435	0.0127825
SLC39A6	-0.439523	0.00524274
KLF2	-0.439963	0.000801226
PLEKHO1	-0.440206	0.000176881
AC092069.1	-0.440361	0.280419
STAU1	-0.440543	0.000691532
PPIF	-0.440599	1
EMC7	-0.44118	2.97697e-07
DBI	-0.442112	0.000124328
DUSP6	-0.442467	1
SCML1	-0.443598	4.01239e-05
NOLC1	-0.444217	8.93616e-06
TXLNG	-0.444764	0.00179799
RAB32	-0.44505	0.00188702
SAR1B	-0.445773	0.000173745
ATP5MPL	-0.445865	0.000220133
TCAF1	-0.446598	3.42711e-05
AOPEP	-0.447287	0.0119353
MESD	-0.447529	3.44253e-05
CCDC71L	-0.447576	0.04184
LHFPL2	-0.447627	5.31165e-05
NTM	-0.447975	0.0141089
SYNCRIP	-0.448122	5.57217e-09
CD44	-0.448182	0.000202572
TPR	-0.449189	2.96064e-05
CRIP1	-0.44931	1
AZI2	-0.449379	0.000739098
CASK	-0.449424	0.000157502
ARMCX3	-0.449521	5.8754e-07
ITGA11	-0.44997	0.000104721
CAMLG	-0.450007	2.84582e-07
PSMD12	-0.450217	1.52234e-06
SUGT1	-0.450888	1.956e-05
YIPF5	-0.451145	1.1245e-07
PLIN2	-0.451249	1
RHOQ	-0.451517	5.38758e-05
RTF2	-0.451652	0.000118188
NDUFB11	-0.451948	0.000995063
TOMM6	-0.45263	0.000132057
SNAI2	-0.452765	0.00258229
MTCH1	-0.452911	0.000579417
TMEM45A	-0.453235	2.14233e-06
TBCB	-0.454236	0.000535056
CPNE3	-0.454239	7.08893e-05
SNRPN	-0.454422	0.000183461
RARA	-0.454695	5.65119e-05
ANGPTL2	-0.454899	3.00427e-05
HNRNPUL1	-0.455548	2.70908e-05
SECTM1	-0.455569	0.000300359
ARHGAP29	-0.455879	0.000332414
LAGE3	-0.456068	8.01644e-05
MEF2A	-0.456398	7.60248e-05
PEG10	-0.456998	0.132177
BLOC1S2	-0.457078	0.000562685
OLFM2	-0.457091	4.79793e-06
DLC1	-0.457194	6.78166e-05
TBCA	-0.45811	5.26113e-05
CLEC2B	-0.458475	1
LEPROT	-0.458984	0.000372693
DNM1	-0.45927	5.87286e-07
BOC	-0.459941	8.28831e-05
IRS1	-0.460035	0.0109733
GOLIM4	-0.46072	5.38383e-05
MPZL1	-0.461171	1.08647e-05
ACO1	-0.461208	2.46278e-05
ARPC5	-0.461248	1.55481e-05
PPP1R14A	-0.461791	0.000129613
CIRBP	-0.462055	0.000517502
ATP5PF	-0.462111	0.000714853
PHC2	-0.462658	4.08568e-05
SRP9	-0.462986	2.87072e-05
IL1R1	-0.463029	0.000443057
TOMM22	-0.463094	0.000135583
GLT8D1	-0.464489	4.78178e-05
UGDH	-0.464501	5.2479e-07
ENAH	-0.464522	1.27657e-06
COX8A	-0.464946	0.000194424
UBA2	-0.465031	1.03636e-05
NDUFAF8	-0.465447	2.81747e-05
CSNK2B	-0.466501	4.44186e-05
CCNH	-0.467217	5.74676e-05
MN1	-0.467559	0.000272067
TM9SF1	-0.467602	6.13006e-05
G3BP2	-0.468163	2.99017e-05
SLC44A1	-0.468252	0.000210234
ATRAID	-0.468866	3.47132e-08
SPCS3	-0.469281	0.000113478
AP2M1	-0.469315	1.45482e-05
ESD	-0.469542	9.13654e-05
RNF187	-0.469604	0.000935717
UBE2B	-0.46993	1.98656e-07
IMP3	-0.470045	0.00552332
MAZ	-0.47022	3.18779e-05
EI24	-0.470234	0.00015998
DDX1	-0.470994	0.00016521
SARS	-0.471152	2.80577e-07
CCT8	-0.471303	8.23477e-05
NSA2	-0.471586	7.02709e-05
PRKG1	-0.471947	1.23066e-06
PTGIS	-0.472083	0.000502586
HDLBP	-0.47231	7.55456e-07
C11orf58	-0.472544	1.05448e-07
COL8A1	-0.472602	0.0338462
GPM6B	-0.473216	0.00767608
SLBP	-0.473523	6.52736e-06
SPTY2D1	-0.474116	2.52458e-05
MGAT2	-0.474263	0.000242808
FKBP1A	-0.47442	0.000153194
CCT5	-0.475437	5.3549e-06
MRPS6	-0.475666	0.000152293
PCMT1	-0.476126	1.50421e-05
DDX5	-0.476265	0.00251192
RBX1	-0.476411	0.000269802
CNOT2	-0.47675	0.00146263
ELL2	-0.477001	0.000269499
NDUFS4	-0.477245	1.68578e-06
LRIG1	-0.477689	0.000111993
TSHZ3	-0.477911	8.92965e-05
PDGFRL	-0.47804	3.24751e-05
BIN1	-0.47913	3.28885e-05
F2R	-0.479378	0.000168115
EIF4A3	-0.479858	3.85688e-07
PSMB3	-0.4806	1.8704e-06
RCN2	-0.480771	3.32454e-05
NOP58	-0.481013	9.68599e-08
FAM107B	-0.48104	4.68518e-05
SMOC2	-0.482631	5.26576e-05
BOD1	-0.482634	9.9406e-07
SERINC1	-0.483171	0.000122107
NAF1	-0.48327	4.13798e-07
SRPRB	-0.483597	1.33646e-05
PSMB7	-0.483877	3.27443e-06
KLF9	-0.484277	5.09101e-05
LEPR	-0.484405	0.0894807
ZCCHC17	-0.484483	0.000833528
HLA-A	-0.485299	1.05461e-05
SERPING1	-0.48533	6.99173e-05
ZNF331	-0.485335	0.00722224
PLEKHA3	-0.485565	7.35919e-07
DNAJA2	-0.486507	3.38855e-06
SCAF11	-0.486859	1.14243e-05
GPX4	-0.487005	4.18234e-06
CLDN11	-0.487011	0.00268793
SEM1	-0.487193	0.00129785
SNRPF	-0.487896	2.01379e-06
PLCB1	-0.487955	0.00071962
GAS6	-0.488069	1.68608e-05
COL4A5	-0.488203	0.000127546
PNRC2	-0.488226	1.80876e-08
HDAC5	-0.488584	1.16587e-05
PGRMC2	-0.4894	8.00211e-06
MXRA5	-0.489497	0.000101683
PIK3R1	-0.489578	4.10146e-07
FAF2	-0.489779	8.08092e-07
H2AFV	-0.491113	0.000253556
ASAP1	-0.491529	6.15478e-07
CHID1	-0.491727	3.41234e-05
ETS2	-0.492433	1.27144e-05
RABGEF1	-0.49254	3.48464e-05
ADH5	-0.493035	2.91282e-05
MGAT1	-0.493274	4.25529e-07
SDC2	-0.494257	2.85182e-07
FOSL2	-0.494476	2.15592e-09
NID1	-0.494703	7.17965e-07
SRSF3	-0.495451	0.00154862
EIF4EBP1	-0.495788	0.000278631
USP16	-0.49589	6.81661e-05
NDUFA6	-0.496005	0.000183485
PITPNB	-0.496237	2.8591e-05
AKR7A2	-0.497215	0.000589053
DKC1	-0.497435	2.58133e-05
PIM3	-0.499318	0.000713654
AHCYL1	-0.49955	1.51202e-07
SGCB	-0.500115	3.35944e-07
CDK17	-0.500163	5.8456e-06
TUBA1C	-0.500758	0.00036072
SLC16A1	-0.501327	1.94726e-05
EPB41L3	-0.501844	0.00535862
TMSB10	-0.502663	0.0249849
STRAP	-0.503262	7.71251e-11
FAM162A	-0.503733	0.000243616
PHLDA1	-0.504088	1.21352e-05
COL13A1	-0.504326	1.11565e-05
CCNB1IP1	-0.504543	5.94315e-07
GREM2	-0.504625	0.000695355
DDOST	-0.505832	2.5717e-05
KIF1B	-0.506694	2.41361e-05
MYL9	-0.506782	8.21267e-06
SNX9	-0.50683	2.42526e-06
RAPH1	-0.507434	8.58399e-07
NOP16	-0.507435	0.000414448
NCOR2	-0.507696	3.6254e-05
USP14	-0.507898	3.7208e-07
SDF2	-0.507999	1.85717e-06
C8orf33	-0.508152	4.62867e-06
TXNDC15	-0.509613	1.21887e-06
PYCR1	-0.510364	4.55066e-06
HADHA	-0.510646	7.08086e-07
NREP	-0.510873	2.65871e-06
CMC2	-0.510913	6.02184e-07
MCRIP1	-0.511278	1.14231e-06
CKS2	-0.512296	8.24832e-05
FLNA	-0.512598	6.75844e-08
TXNL1	-0.513429	8.14215e-07
ERLEC1	-0.513833	9.10599e-07
SELENOF	-0.514213	1.01329e-06
ATP6V0B	-0.514221	2.95352e-07
PPIL4	-0.514289	7.77732e-09
RANBP1	-0.514448	2.1378e-06
ARL6IP1	-0.515142	0.00275079
PSAT1	-0.515584	5.26117e-06
MYH10	-0.515913	6.90775e-11
ZNF503	-0.516081	0.00146532
FGFR1OP2	-0.516606	7.72059e-06
MORC4	-0.516783	3.63118e-07
ARL13B	-0.517019	1.85405e-06
SSBP1	-0.517862	1.80057e-05
CHD1	-0.51801	4.92828e-09
PDE4D	-0.518139	4.90894e-09
UTP23	-0.518997	6.29352e-06
SRA1	-0.519791	7.22017e-06
GTPBP4	-0.520651	1.15856e-07
GPR153	-0.52101	1.22583e-06
MSRB2	-0.521466	3.04973e-05
PSMA1	-0.522068	3.54696e-07
HNRNPA0	-0.522392	1.09247e-07
EDIL3	-0.523135	8.20405e-06
NENF	-0.523547	3.25202e-06
COPRS	-0.523715	5.2969e-05
ABI2	-0.524584	9.58566e-07
TMEM70	-0.52524	0.000109405
ARF1	-0.526355	7.95624e-05
NIBAN1	-0.526609	3e-05
GOLT1B	-0.527061	2.21353e-06
BX322234.1	-0.528083	0.0333307
UGCG	-0.528625	0.0115336
PXDN	-0.529371	4.89021e-05
FAM177A1	-0.529764	3.37029e-05
SEC13	-0.530257	7.70154e-06
RPL22L1	-0.531137	3.50665e-08
SRP14	-0.53116	0.000442574
CDK2AP1	-0.531903	1.08817e-06
OAZ1	-0.532221	0.000206787
GCLM	-0.532371	0.000419921
PLD3	-0.53258	3.47519e-07
PLPP5	-0.533338	1.6547e-05
HMGN3	-0.533543	8.22378e-06
SDF4	-0.534496	4.67937e-07
CPQ	-0.535139	6.02054e-08
CCDC59	-0.535389	9.89596e-09
PCGF5	-0.536	2.08169e-05
ARL2	-0.537068	9.84813e-09
LOXL1	-0.537502	7.43757e-07
TMED5	-0.538142	5.85625e-09
P4HB	-0.538217	5.48121e-06
VDAC2	-0.538298	6.23979e-06
COX4I1	-0.538782	0.00296492
HOMER1	-0.538824	7.17817e-06
UBB	-0.53906	0.000445151
SKIL	-0.539339	4.91499e-10
ATG101	-0.54063	1.01444e-06
UQCRQ	-0.54068	6.26257e-05
PER1	-0.540834	6.51407e-07
LHFPL6	-0.541231	9.13567e-09
TMBIM6	-0.542035	3.64758e-05
SKP1	-0.544381	0.0025557
CYBRD1	-0.545111	8.68299e-08
SEPTIN6	-0.546005	1.48997e-08
PCNP	-0.546168	2.41597e-08
TIPRL	-0.546293	1.19143e-09
PAIP1	-0.546347	7.03113e-07
NOP56	-0.548612	2.6316e-08
HAT1	-0.548745	1.68986e-07
AKIRIN1	-0.548879	5.66333e-07
ATP5MD	-0.549057	9.97021e-05
CEBPB	-0.549212	1.53864e-07
PLOD1	-0.550683	1.46507e-07
SYNJ2	-0.550772	2.78256e-06
ACTB	-0.551119	1.69247e-05
DNM3OS	-0.553196	5.13721e-06
ISLR	-0.553351	3.20515e-07
FHL2	-0.553375	6.16549e-05
IMPDH2	-0.554148	9.86229e-10
SAMD4A	-0.554605	3.02251e-06
MSN	-0.554841	1.53035e-12
P3H1	-0.555988	1.06131e-08
IARS	-0.556013	2.78672e-08
KLHDC7B	-0.556114	0.00292907
SLC39A14	-0.557142	4.00646e-07
WDR43	-0.55737	1.46103e-05
YIF1A	-0.558073	1.39247e-06
PITHD1	-0.558329	2.42319e-10
SNRPB	-0.559652	2.81843e-06
PHLDB2	-0.560112	0.0115722
MLLT11	-0.561025	4.06845e-07
A1BG	-0.561298	4.06663e-07
NDUFA11	-0.561843	8.41955e-06
MTDH	-0.561925	4.70277e-10
JTB	-0.56255	1.09502e-07
FKBP11	-0.562557	2.18404e-06
RAB1A	-0.562692	3.77489e-11
GNL2	-0.56345	2.85452e-06
HSPH1	-0.563544	7.17869e-08
PSMD11	-0.564584	1.24659e-07
PJA2	-0.564969	1.69446e-10
ARFGAP3	-0.56627	4.74837e-08
PAK1IP1	-0.567499	4.25063e-07
PSMD8	-0.569851	8.66198e-07
RALA	-0.571152	1.96041e-05
ATP5PD	-0.571268	9.79375e-07
TMCO1	-0.571521	1.79407e-06
PLPP1	-0.572072	7.25812e-07
EIF3M	-0.572273	6.50535e-09
COPA	-0.572333	2.78694e-08
SEC61A1	-0.572387	1.49651e-09
FAM126A	-0.572515	1.86311e-07
EIF3H	-0.573497	4.10857e-07
PHB	-0.573807	1.94663e-07
LAMC1	-0.573863	4.56569e-06
PPIA	-0.5754	1.31685e-05
SAT2	-0.575785	2.54638e-08
CAMK2N1	-0.575801	9.14982e-08
PAX1	-0.577005	8.30964e-07
ARHGAP21	-0.577383	8.33227e-06
TMBIM4	-0.578103	2.50271e-07
CNBP	-0.579445	8.48512e-07
UBE2A	-0.579688	9.06859e-08
FADS1	-0.580983	4.26646e-05
GGCT	-0.581798	4.69008e-05
PNPLA8	-0.581911	1.07739e-07
SUPT16H	-0.582323	9.8477e-09
PDE10A	-0.582655	1.95189e-05
EIF1	-0.583738	1.07134e-11
YWHAQ	-0.584599	2.14427e-06
MRPL3	-0.585401	8.1102e-07
[truncated: 716 more rows]

## Sheet: C17
	avg_log2FC	p_val_adj
KRT14	5.37377	2.54665e-253
S100A2	4.48072	1.15012e-70
SFN	4.43528	1.99856e-200
KRT5	4.35026	8.45394e-152
KRT15	4.24716	1.18263e-220
AQP3	4.16235	4.36412e-169
MIR205HG	4.03047	3.28141e-186
KRT17	3.99678	5.313e-68
KRT13	3.61689	5.49397e-260
S100A9	3.56111	1.69705e-37
KRT6A	3.51541	1.24936e-154
S100A8	3.31771	5.52025e-49
CXCL14	3.24477	1.71365e-19
DSP	3.20765	1.17047e-120
GJB6	3.08517	0
AREG	3.06254	6.3525e-26
ITGA2	3.02093	1.6698e-101
DST	3.00453	5.202e-22
S100A14	2.85832	3.84223e-182
COL17A1	2.81023	7.78239e-249
KRT16	2.75943	7.26598e-121
PERP	2.73575	9.50716e-20
ITGA6	2.63609	2.57725e-172
FABP5	2.55843	1
MMP3	2.53067	1.46082e-25
SERPINB2	2.52731	8.59037e-62
MTRNR2L8	2.45637	9.09318e-19
LINC00514	2.45091	0
CLDN4	2.43425	7.23159e-41
DSG3	2.39831	0
TM4SF1	2.38259	1.6232e-75
CCN1	2.37538	4.42188e-10
GJB2	2.36715	0
EZR	2.36397	7.0026e-21
TXNIP	2.2924	5.19522e-47
KRT10	2.21609	1
MTRNR2L12	2.1845	2.29796e-20
KLF5	2.18442	6.96099e-37
GPNMB	2.13954	7.11789e-16
HSPB1	2.08208	7.45388e-21
LGALS7	2.06985	1.02609e-91
PTPRZ1	2.00274	0
SLPI	1.98278	4.88542e-68
PMAIP1	1.9697	9.94656e-30
SERPINB5	1.94794	5.25736e-159
KTN1	1.94714	3.11524e-22
ID1	1.94576	2.94013e-13
DMKN	1.88234	6.67363e-11
ANXA1	1.87511	2.80227e-09
KRT18	1.86463	1.25662e-82
CAV1	1.85606	6.99827e-10
FXYD3	1.8513	4.63453e-157
MT-ND4L	1.82664	8.41914e-18
MT-CO3	1.8253	1.75736e-23
SPINT2	1.82306	7.04347e-20
MT-ND3	1.82294	8.47074e-21
MT-ND4	1.78459	4.12158e-23
KRT19	1.76879	1.09367e-51
BST2	1.76153	1.34362e-32
LYPD3	1.74346	0.000424433
SYNE2	1.72457	8.56814e-23
CD55	1.72121	3.18904e-16
TACSTD2	1.71783	4.51585e-25
MT-CO1	1.71484	3.15818e-25
ARL4C	1.69032	5.09114e-06
DSC2	1.66979	1.33786e-99
HMGCS1	1.65869	0.000423043
ITGB4	1.65637	5.91969e-96
DSC3	1.59892	8.06631e-135
MYC	1.59678	9.89757e-15
S100A16	1.5942	1.3141e-10
PLAUR	1.59146	1
PHLDA2	1.59058	1
MT-CO2	1.58757	2.6156e-21
MT-ATP6	1.57899	4.24468e-13
FGFBP1	1.56449	4.58366e-124
PELI1	1.52101	4.29012e-05
CAPNS2	1.50104	2.58149e-228
SVIL	1.50092	5.57276e-14
PLAT	1.4961	2.72541e-10
CXADR	1.48872	5.85758e-111
PPL	1.46846	3.22792e-69
MT-ND1	1.46601	1.58218e-16
APOE	1.46523	1.04042e-11
SLC38A2	1.46492	3.42324e-10
HCAR2	1.4573	2.23454e-232
KREMEN2	1.43785	1.32156e-251
LDLR	1.43674	5.63068e-11
DCN	1.43631	0.00104482
EPCAM	1.42064	1.06151e-44
LIMA1	1.39605	1.14584e-10
IVNS1ABP	1.37487	9.03745e-08
PKP3	1.37205	6.551e-158
IGFBP6	1.36953	1.5626e-05
PPFIBP1	1.35227	0.000659018
JUP	1.33324	3.07676e-27
MALAT1	1.32253	2.48243e-14
MT-ND5	1.32075	2.33854e-17
SERPINB13	1.32071	0
WFDC2	1.31546	9.62086e-60
CD24	1.31013	1.26483e-11
ACTN4	1.29958	1.261e-09
MT-ND2	1.28555	1.11949e-13
BCAM	1.28075	2.04376e-22
MT-ATP8	1.28037	0.00409319
CLCA2	1.26556	3.07685e-185
MPZL2	1.26524	1.46304e-191
LAMB3	1.25312	1.08375e-89
MAST4	1.24748	3.69748e-19
CYB5R1	1.24626	0.000940524
CYP3A5	1.23283	2.75228e-154
MYOF	1.2328	0.009929
ZFP36L2	1.2185	5.94732e-07
RAP2B	1.21032	0.0630084
IRF6	1.20359	3.27058e-64
COL18A1	1.19858	0.000254385
AKAP9	1.18598	4.94295e-05
IGFL2-AS1	1.18065	8.26231e-244
BCL10	1.17472	2.96385e-07
ABCC3	1.1719	2.71469e-57
CDCP1	1.16406	2.21868e-112
SINHCAF	1.1638	2.36868e-31
LGALSL	1.16367	5.43062e-08
TAF1D	1.16192	1.12644e-06
ABLIM1	1.16096	1.83497e-24
DENND2C	1.16019	1.97379e-11
TSLP	1.15901	6.28989e-23
DUSP6	1.15766	8.84704e-05
TRIM29	1.15498	7.83586e-112
FBXW7	1.15233	0.775065
HBEGF	1.15018	1
PLEC	1.14513	0.000913247
LUC7L3	1.13786	0.0116141
SH3BGRL3	1.13461	1
CDH1	1.1342	1.42384e-115
S100A10	1.12632	4.46885e-07
KRT8	1.1221	6.58248e-33
TNS4	1.12038	3.95487e-88
FRMD4B	1.11017	2.64179e-31
CTSC	1.10743	1
IL1RN	1.10547	2.32449e-05
CAV2	1.09296	1.23014e-06
DOCK1	1.08926	0.367064
TIAM1	1.08662	1.12729e-41
TIPARP	1.08266	0.00105234
NEAT1	1.08192	2.97264e-07
FAM83B	1.07287	1.90245e-138
SLITRK6	1.06399	1.00374e-22
PKP1	1.06393	2.89404e-186
RNF144B	1.0637	1.85908e-62
IFNGR1	1.06182	0.177623
ABI1	1.06016	1.08854e-11
CD9	1.05995	3.50831e-09
PDLIM1	1.0452	5.95522e-52
EFEMP1	1.03382	2.20105e-13
SKAP2	1.03264	5.50817e-27
CD46	1.02832	0.0656023
TNFRSF12A	1.02642	4.40142e-06
SLC20A2	1.02421	0.588879
LGALS7B	1.02117	4.34994e-48
ST14	1.02058	1.16421e-179
MIR222HG	1.02021	0.00165632
CSTA	1.01559	3.04537e-20
CSNK1A1	1.01508	2.53905e-08
NAV2	1.01465	3.42761e-11
PHLDB2	1.00867	0.0129333
MAP7D1	0.998869	0.159179
TINCR	0.998074	1.80219e-78
TSTD1	0.997562	7.98976e-16
PTPRF	0.994252	2.83936e-07
EIF3E	0.993557	0.172011
FJX1	0.992917	0.0378163
KLF6	0.99217	1
ATP1A1	0.991512	0.00860444
S100A11	0.990998	8.9684e-08
MDFI	0.985553	4.72778e-08
IFRD1	0.984312	1
HCAR3	0.983357	3.39109e-180
PLP2	0.9799	0.000221395
IL1RAP	0.967366	9.8867e-10
TES	0.963259	5.26407e-09
F3	0.962904	0.000573514
EDN1	0.96042	9.31357e-20
MT-ND6	0.951625	1
SDC1	0.947993	3.69777e-07
ZNF217	0.947121	0.0561841
RAB25	0.946368	1.886e-151
RAB38	0.945954	1.55396e-30
IFI16	0.94587	0.106685
SEMA4B	0.94557	1.01925e-78
PAWR	0.943788	2.7889e-11
PRXL2A	0.94254	1
GPRC5A	0.941058	0.00267322
UTRN	0.940786	0.00725835
PARD3	0.939813	9.09449e-05
LPAR6	0.931607	2.70248e-11
F11R	0.930225	4.85435e-56
EGFR	0.928802	1.51084e-05
KMT2A	0.924215	1
PIK3C2G	0.919	1.56884e-32
COL7A1	0.918564	4.2111e-08
ITGA3	0.91835	2.19891e-57
ARHGEF5	0.9143	7.22468e-24
HSPG2	0.914253	1
FAM110C	0.907562	3.36637e-79
FLNA	0.905786	1
BRD9	0.895462	1
VAMP8	0.894065	1.79351e-57
ABRACL	0.891014	2.58689e-20
PLAU	0.890619	3.36912e-18
PLBD1	0.889214	1.21401e-24
TMEM265	0.887605	2.54369e-31
MAF	0.886058	0.00649637
FGFR3	0.884544	7.73557e-31
ITPR2	0.880824	1
SOX7	0.87809	0
LAMA3	0.876778	5.42016e-41
TMEM154	0.874524	2.95668e-133
CACNB4	0.874358	7.74343e-48
ERRFI1	0.870324	0.180681
VPS13A	0.86632	1
TMOD3	0.864818	0.744268
FOSL1	0.862768	1
CDH3	0.862482	4.3814e-113
GPC1	0.862335	0.386033
NECTIN1	0.857948	3.30448e-09
MACF1	0.856937	1
LAMA5	0.856014	6.33841e-06
SPINT1	0.843093	3.22456e-38
TUT4	0.838663	1
RGS12	0.837993	3.10012e-11
ITPKC	0.835123	9.34003e-14
LAD1	0.831156	1.9787e-143
NFAT5	0.826944	1
PHLDA1	0.824607	0.0221394
WEE1	0.822942	5.57621e-06
AC012368.1	0.819328	1.0183e-64
EPPK1	0.817506	2.74963e-36
PRRG4	0.814299	3.4224e-70
DEK	0.812913	1
N4BP2L2	0.811952	1
SLC1A3	0.811301	1
WNT3	0.81116	7.93848e-21
SNCG	0.810675	1.76238e-10
PARD6B	0.80727	1.65798e-28
SLC2A1	0.806345	0.156446
DDR1	0.806061	2.57557e-22
C19orf33	0.804787	8.05412e-43
MEIS2	0.797951	1
UBE2H	0.797666	1
TGM1	0.797299	6.99903e-49
CLIC1	0.797136	1
PEG10	0.795531	1
SLC38A1	0.795163	0.0506251
IQGAP1	0.792963	1
NDFIP2	0.78998	1
FBLIM1	0.789415	0.165928
ANKRD12	0.788219	0.43835
PDGFA	0.78198	0.000769611
SOX15	0.780796	1.07839e-29
SLC25A36	0.772437	1
MT-CYB	0.771982	0.0456052
ZNF462	0.771878	1.00317e-06
ANXA2	0.770168	0.455192
PPP1R14B	0.763244	1
ZFP36	0.763126	1
ARGLU1	0.762573	1
PNN	0.761323	1
LSR	0.759865	1.25355e-12
ST5	0.758154	1
EFNB1	0.753271	0.00315812
SNRNP70	0.752042	1
F2RL1	0.751506	4.9817e-13
LAMC2	0.749576	1.57185e-32
FGFR2	0.747632	0.541745
ZRANB2	0.745721	1
BICD2	0.745011	1
FZD6	0.744953	9.90951e-15
TECR	0.742291	1
PRPF4B	0.740228	0.267344
KIAA1217	0.739948	0.0203164
HIVEP1	0.738775	1
SREBF1	0.734728	1
RNF19A	0.725649	1
CCNB1IP1	0.724452	1
ACTB	0.721505	7.66951e-05
NPIPB5	0.719444	1
ETS2	0.718688	0.0364972
SLMAP	0.716881	1
MYO1B	0.713783	1
GSTO1	0.712802	1
CDYL	0.711362	1
RFC1	0.70967	1
PATJ	0.708809	0.000117046
RAB30	0.70799	0.00379746
CCDC186	0.707146	0.0688477
CKB	0.705548	1
MBNL2	0.703811	1
ARHGEF19	0.702242	2.78089e-06
SRRM1	0.698487	1
RAPGEF5	0.698025	4.52074e-71
CHD6	0.697247	1
PTPN14	0.696495	1
TANK	0.695636	1
IFI44	0.690875	0.00512827
ANKRD50	0.690176	0.118132
MAPK6	0.688491	1
GOLGA8A	0.686309	1
LUZP1	0.685921	1
AHNAK	0.685488	0.24497
ZNF706	0.685415	1
DSG2	0.685366	1.17023e-14
TGFBR2	0.683309	1
CCNK	0.683196	1
VPS13D	0.681597	1
PTPN13	0.677078	1
CARMIL1	0.676781	0.000307761
ARL4D	0.675967	1
POLR1D	0.673601	1
RIOK3	0.672626	1
LAMB1	0.672013	1
CROT	0.671005	1
PLS3	0.668851	1
PRKDC	0.668299	1
RALBP1	0.665674	1
HOOK2	0.664079	1
CFI	0.663344	2.64257e-22
OSMR	0.659734	1
SRSF11	0.655315	1
C1orf21	0.652395	1
PLK2	0.650136	0.00597581
LINC01133	0.648862	2.50092e-09
CLEC2B	0.648421	1
YEATS4	0.64709	1
MAL2	0.64315	4.60823e-23
PKN2	0.641653	1
MBP	0.640865	7.91111e-15
NAP1L4	0.640757	1
YBX3	0.639854	0.0482015
NPEPPS	0.637639	1
MAML2	0.637612	1
MDK	0.636572	1
ISYNA1	0.635039	1
ANKLE2	0.633661	1
PCMTD1	0.633051	1
WNT6	0.632989	2.35263e-06
EPN2	0.632558	1
YWHAZ	0.632368	0.801292
PNISR	0.628943	1
U2SURP	0.628779	1
PTBP3	0.624438	1
SIPA1L1	0.62443	1
DRAP1	0.623701	1
BAZ1A	0.622259	1
PHF3	0.621696	1
AGRN	0.620954	0.0166725
XPR1	0.620413	3.45947e-05
RIMKLB	0.620216	0.0137608
WLS	0.61711	1
DDIT4	0.616538	1
MEGF6	0.61638	1
HEBP2	0.613506	1
DAPL1	0.612784	4.57412e-54
KANSL1	0.612505	1
KLC3	0.609931	1.59907e-96
RALGDS	0.607376	0.399897
KCNK6	0.60705	5.19841e-17
MYH9	0.606658	1
SF1	0.60641	1
TMEM123	0.606024	1
TFAP2A	0.601412	1
BDP1	0.600312	1
SMAD3	0.59908	1
IDH2	0.597514	1
HERC2	0.597192	1
CLIP1	0.595808	1
EHD4	0.595591	1
AP1G2	0.595334	2.28392e-11
IGF2R	0.5947	1
HELLS	0.592021	1
SH3RF2	0.59174	6.47256e-157
FMNL2	0.58965	1
CHD3	0.588754	1
GALNT3	0.58839	2.13228e-55
DICER1	0.587206	1
SELENOW	0.586503	1
ARHGDIB	0.58549	3.20885e-20
MBTPS1	0.584829	1
HES1	0.581449	1
TRAF4	0.581165	1
CLSTN1	0.580905	1
STAT2	0.579829	1
NIBAN2	0.578733	1
CAST	0.576371	1
LRRC8A	0.575569	1
TMEM40	0.573663	2.73042e-25
FSCN1	0.573247	1
RSF1	0.571013	1
BAG1	0.56997	1
CCDC6	0.568903	1
RAB10	0.567901	1
SMARCC2	0.567735	1
POLD2	0.566792	1
PTPN12	0.565722	1
CCNL2	0.563367	1
MAP3K8	0.561893	1
TPD52L1	0.561759	1
ARHGAP23	0.561582	1
SCD	0.561523	1
TPD52	0.561253	1.36808e-12
BBX	0.560265	1
RSBN1L	0.558906	1
TNNT1	0.558148	0.801798
VAPA	0.557157	1
PDLIM5	0.555818	6.80371e-10
TRIP6	0.555612	1
SEMA3C	0.553612	1
ADK	0.552563	1
BBC3	0.549557	0.0354933
CLN8	0.549066	1
H1F0	0.548333	1
BCAP31	0.548082	1
TFPI2	0.545372	1
CHD9	0.542995	1
ATRX	0.542934	1
HRH1	0.542545	0.0198156
DMXL1	0.541212	1
JUN	0.540938	1
STK24	0.540877	1
ARHGEF12	0.540115	1
MSMO1	0.540028	1
GPBP1L1	0.539383	1
UPK3BL1	0.537032	1
OCIAD2	0.534224	0.271165
PUM3	0.532066	1
USP53	0.529504	1
TMBIM1	0.524783	1
TSC22D2	0.522861	1
FAM49B	0.522653	1
CYBA	0.521506	1
VPS13C	0.521155	1
PHF20	0.520837	1
JAG1	0.520814	1.44515e-14
PLCG2	0.518986	0.000825181
PON2	0.514544	1
TXNDC17	0.512902	1
TUBA4A	0.512652	1
CAPG	0.512368	1
VCL	0.511825	1
DDIT3	0.510288	1
DGKA	0.50928	1
ECHDC2	0.508689	1
ADAM17	0.505442	1
LARP1	0.504471	1
NF1	0.502771	1
CBX1	0.502625	1
PRRC2C	0.500472	1
CMIP	0.500301	1
LRPPRC	0.499869	1
LINC00662	0.49948	1
PHTF2	0.497037	1
RSRC2	0.496711	1
KITLG	0.495997	1
NME3	0.494485	1
GPBP1	0.493341	1
MEF2A	0.492268	1
MDM4	0.491487	1
BEX2	0.491172	1
ZNF292	0.490903	1
RSL24D1	0.490569	1
TIMM44	0.490266	1
RBM25	0.490252	1
KIAA1109	0.489958	1
KPNA1	0.488813	1
CEP95	0.486335	1
ITGB1	0.486329	1
TJP2	0.484016	1.41877e-24
VPS4B	0.483587	1
R3HDM2	0.481152	1
TAX1BP3	0.48097	1
ZMYM2	0.479617	1
QTRT1	0.478702	1
ZC2HC1A	0.477558	0.000920873
DNMT1	0.475707	1
ADAM10	0.47565	1
TRA2B	0.473477	1
TRIP12	0.472795	1
DIAPH1	0.471922	1
GAS6	0.471556	1
SYNGR2	0.471452	1
SLC39A10	0.470075	1
PAICS	0.469471	1
TSPAN13	0.468346	3.48329e-13
SLC7A1	0.46772	1
ZKSCAN1	0.463871	1
ARF6	0.463796	1
CERS6	0.462108	1
USP9X	0.461166	1
DGKH	0.46036	1
KATNBL1	0.45903	1
CTNNAL1	0.458516	1
CCDC12	0.458066	1
SRPK1	0.457768	1
MSN	0.457752	1
TMEM259	0.454736	1
CWC22	0.454033	1
MIF	0.453958	1
CAPN7	0.452112	1
BHLHE40	0.451229	1
CD44	0.450427	1
INPP1	0.449646	1
IGF2BP2	0.447206	1
NEDD4	0.446725	1
PFKL	0.446432	1
JMJD1C	0.446219	1
SUN1	0.445727	1
GLTP	0.442786	1
PTGFRN	0.441691	1
STAG1	0.441008	1
ILKAP	0.44034	1
BOC	0.437906	1
SMCHD1	0.437502	1
SH3GLB2	0.437483	1
ASH1L	0.435653	1
ELF3	0.43534	8.35702e-17
IARS2	0.433946	1
IRF2BP2	0.433665	1
ITCH	0.432705	1
GNAI1	0.432025	1
SEC14L1	0.431252	1
SPEN	0.430634	1
MED21	0.430612	1
ATP1B3	0.429903	1
VPS36	0.428998	1
MYO6	0.428824	1
RBM39	0.427922	1
USP34	0.425216	1
FLNB	0.425123	1
NSD1	0.422685	1
SRRM2	0.422276	1
SLTM	0.422187	1
UBR5	0.420483	1
CENPC	0.420463	1
WDR36	0.419708	1
SETD5	0.419452	1
PEBP1	0.419358	1
SMARCA1	0.419296	1
RNMT	0.418769	1
GATAD2A	0.417322	1
CYFIP1	0.416331	1
NRIP1	0.416296	1
B3GAT3	0.41602	1
SMARCC1	0.41488	1
PER2	0.413662	1
DDX10	0.41296	1
BAZ2B	0.411372	1
SP100	0.410134	1
FAM118A	0.409723	1
PHACTR4	0.409689	1
LONP2	0.409285	1
NCBP3	0.409056	1
AIMP1	0.407502	1
PDCD10	0.404695	1
CFDP1	0.404293	1
FUBP1	0.404244	1
TAF1B	0.404146	1
N4BP1	0.403949	1
UBE2E3	0.403447	1
MDM2	0.402903	1
TANC1	0.400952	1
ITM2B	0.400728	0.889254
UQCRC1	0.400543	1
BAG5	0.399043	1
ESF1	0.398817	1
EFNB2	0.397805	1
EBP	0.397584	1
CWF19L2	0.397537	1
NAA15	0.397396	1
MIB1	0.397243	1
DAAM1	0.396904	1
IFI44L	0.396843	1
CITED4	0.396298	0.709087
PPDPF	0.394874	1
WASF2	0.393954	1
TPM1	0.393821	1
SHOC2	0.392626	1
PPP1R15A	0.392573	1
DARS	0.391656	1
CYB5B	0.390796	1
FBL	0.390495	1
LUC7L2	0.390215	1
TRMT10C	0.389978	1
NSA2	0.389781	1
AC020916.1	0.38833	1
RNF168	0.388005	1
BRIX1	0.387511	1
TRIM16	0.387379	1
UBAP2	0.386407	1
2021-03-07	0.385079	1
UBALD2	0.384506	1
STK17A	0.384004	1
FTX	0.383902	1
NUP153	0.383762	1
HACD3	0.382747	1
RALGPS2	0.381935	1
MORC3	0.381913	1
RYK	0.38163	1
CTNNA1	0.381335	1
NOC3L	0.380407	1
CAMTA1	0.379568	1
ZNF131	0.378299	1
ARHGAP5	0.377991	1
NBEAL1	0.376699	1
RBM33	0.376286	1
NDUFB9	0.376251	1
STRN3	0.375877	1
KIAA0232	0.375174	1
MSH6	0.374817	1
TLE5	0.374592	1
ZNF121	0.374249	1
RAD50	0.374108	1
TNFRSF1A	0.373112	1
DOCK7	0.370287	1
RBM6	0.370101	1
GTF2I	0.369644	1
PRMT1	0.369154	1
BIRC6	0.368557	1
FBXO2	0.368322	1
SAP30BP	0.366978	1
SPG7	0.366343	1
ARPP19	0.366284	1
REV1	0.365167	1
UPF2	0.364873	1
MRPS26	0.36401	1
GGNBP2	0.363186	1
CNOT1	0.363102	1
ANAPC5	0.362226	1
TSTA3	0.361797	1
PLXNB2	0.361663	1
DEGS1	0.361414	1
PTPRE	0.360253	1
APTX	0.360073	1
NKTR	0.359215	1
NASP	0.358959	1
PDHX	0.356637	1
BZW2	0.355893	1
DDX6	0.35564	1
POLR1C	0.354922	1
STK26	0.354256	2.52557e-06
KPNB1	0.353519	1
M6PR	0.351966	1
C2orf49	0.348859	1
GRN	0.348109	1
NFE2L1	0.347721	1
TPP2	0.347552	1
PIK3C2A	0.346919	1
UBC	0.346801	1
DHX36	0.345946	1
PAFAH1B1	0.344965	1
LARS	0.344322	1
NABP1	0.342718	1
TMEM134	0.342063	1
GAPDH	0.341908	1
PDS5B	0.341855	1
EXOC7	0.340555	1
SOWAHC	0.34046	1
PPP2R2A	0.339967	1
KDM1A	0.339214	1
MBIP	0.338786	1
MEAF6	0.338384	1
SLCO3A1	0.338317	1
PKD1	0.337643	1
KIDINS220	0.33745	1
HIBCH	0.337338	1
SETD2	0.336454	1
HIVEP2	0.335318	1
ERLIN2	0.333736	1
GART	0.333168	1
PUM2	0.332775	1
NUMA1	0.332744	1
ADNP	0.332642	1
PPIA	0.332319	1
ADAR	0.330804	1
PSME1	0.330707	1
ZNF704	0.330291	1
CCDC80	0.329845	1
FNBP4	0.32953	1
TMA7	0.329168	1
CTNND1	0.326574	1
EIF2AK4	0.325629	1
IRF3	0.325017	1
SFSWAP	0.324733	1
TUBGCP2	0.323831	1
SMC3	0.323524	1
PNP	0.323073	1
SEMA3D	0.322835	1
RBM26	0.322389	1
MYCBP2	0.322129	1
CTDSPL2	0.322074	1
GON4L	0.321564	1
CLK1	0.321241	1
SRSF4	0.320459	1
ADIPOR1	0.320116	1
STX16	0.319884	1
PMPCA	0.318852	1
PTPRA	0.316802	1
FAM89A	0.314407	1
CCAR1	0.314319	1
PFDN4	0.313656	1
AMOTL1	0.312102	1
RABGAP1	0.311961	1
ATAD1	0.311889	1
EXOSC7	0.311319	1
STARD10	0.309406	1
SF3B1	0.309222	1
FBXO21	0.308898	1
CDK5RAP2	0.30888	1
SH3YL1	0.308378	1
SELENOP	0.308208	1
YAP1	0.306931	1
LTN1	0.306428	1
ACBD6	0.305797	1
ANO6	0.305762	1
MBD2	0.305692	1
LARP4B	0.305428	1
EIF5B	0.305397	1
ZNF638	0.304993	1
SNX13	0.304371	1
USP10	0.304287	1
TAF15	0.303888	1
RAD23B	0.30345	1
FOXN3	0.303335	1
ZNHIT6	0.302938	1
CSRP1	0.302189	1
CDK11A	0.300761	1
TP53TG1	0.299547	1
ARID4A	0.298682	1
ZDHHC5	0.298441	1
WDR43	0.298417	1
B3GALNT2	0.298177	1
PIM1	0.297991	1
UBR1	0.297757	1
PSME4	0.29751	1
RBM12	0.296064	1
CHST15	0.295604	1
KMT2B	0.295032	1
SNRNP200	0.294484	1
RBBP4	0.294446	1
PCF11	0.294178	1
MKRN1	0.293712	1
TAPBP	0.293278	1
NORAD	0.292088	1
F2R	0.291843	1
DDX19A	0.291398	1
H1FX	0.291387	1
CDK12	0.290753	1
TFRC	0.290159	1
SMARCA4	0.28964	1
COL4A5	0.289246	1
TMPO	0.289192	1
ARID1B	0.289149	1
OSBPL1A	0.288955	1
MARK3	0.288886	1
RPS6KB1	0.288449	1
EIF2AK2	0.288271	1
IER2	0.287054	1
RELA	0.286783	1
ETNK1	0.286457	1
TASOR2	0.285979	1
SPTBN1	0.285215	1
RBIS	0.284976	1
MARCKSL1	0.284206	1
TMEM131	0.28369	1
DKC1	0.283562	1
XRCC5	0.283313	1
NOM1	0.282956	1
DDX52	0.282828	1
HMGB1	0.282692	1
IP6K2	0.282578	1
MTLN	0.282436	1
CTTN	0.282219	1
EBPL	0.280744	1
SMAD4	0.280438	1
TBCA	0.280295	1
HMGCR	0.279402	1
NUDT21	0.277751	1
KLF10	0.277683	1
DDX42	0.276836	1
CSNK1G2	0.275802	1
JPT1	0.275467	1
R3HDM4	0.274947	1
RSRP1	0.274764	1
PRDX5	0.274677	1
ATP5F1A	0.274479	1
CDK13	0.274443	1
ADD1	0.274131	1
SREK1	0.273145	1
ERO1A	0.272328	1
PURB	0.271878	1
DDX21	0.271066	1
PPIG	0.270844	1
NDUFA10	0.270653	1
ACTN1	0.270644	1
TRIM33	0.270176	1
ENSA	0.269883	1
NECTIN2	0.269809	1
MYSM1	0.269416	1
NIFK	0.269327	1
BRD1	0.26877	1
FOXJ3	0.268214	1
MYL12B	0.268141	1
TMED4	0.267503	1
ACTG1	0.267069	1
DHRS3	0.266465	1
ITGAE	0.266304	1
CCS	0.265967	1
ARPC2	0.26594	1
ANKHD1	0.264825	1
NDUFA4L2	0.264808	1
FDFT1	0.264545	1
FBXO7	0.264518	1
HP1BP3	0.263985	1
NCOA3	0.263705	1
GLOD4	0.263542	1
INO80	0.263323	1
GIGYF2	0.262962	1
NT5C3A	0.262903	1
TTC19	0.262539	1
PRNP	0.262246	1
RLF	0.261324	1
HINT1	0.260702	1
C1orf52	0.26068	1
LRRFIP2	0.258848	1
SCAF11	0.258523	1
BRD7	0.25808	1
EIF4G1	0.257763	1
SLK	0.257737	1
RNF4	0.257655	1
ARHGAP10	0.255331	1
SERBP1	0.254092	1
PHIP	0.253846	1
PMPCB	0.253407	1
HMGXB4	0.252478	1
PAK1	0.252017	1
STXBP3	0.251962	1
FEZ2	0.251357	1
SMAD1	0.25128	1
NSFL1C	0.251244	1
HADHA	0.250313	1
RIOK1	0.250241	1
ERC1	0.250062	1
MRPL13	-0.25012	1
ERG28	-0.250434	1
ELOF1	-0.250604	1
ATP6AP2	-0.250664	0.975469
PQBP1	-0.250979	1
PRR5	-0.251014	1
IMP4	-0.251043	1
RPS17	-0.251183	1
MTX1	-0.251259	1
SULF2	-0.251275	1
FYTTD1	-0.251375	1
ZC3H18	-0.251432	1
PIGT	-0.251459	0.0442568
ADGRL2	-0.251831	1
STAU1	-0.251847	1
VPS37A	-0.252225	1
PPP2R3C	-0.252343	1
MAPK1IP1L	-0.253144	1
TRAPPC4	-0.253162	1
PRCC	-0.253462	1
AC092069.1	-0.253771	1
PSMC3	-0.253787	1
TACC2	-0.253798	1
AMD1	-0.253829	1
GOLGA4	-0.254221	1
FAM91A1	-0.254337	1
NDUFB8	-0.254435	1
TMEM126A	-0.254483	1
PPCS	-0.254491	1
TMEM203	-0.254723	1
MALSU1	-0.254871	1
ACOT13	-0.255081	1
GET3	-0.255186	1
RHBDD2	-0.255468	1
EPC1	-0.255695	0.214962
HOMER3	-0.255753	1
NGRN	-0.25594	1
NOP10	-0.256069	1
ACO1	-0.256139	0.145539
SUPT16H	-0.256235	0.562291
TAF9	-0.256522	1
CINP	-0.256565	1
MTDH	-0.256567	1
NPM1	-0.256901	1
CTSD	-0.257109	1
ATP2A2	-0.257163	1
SCFD1	-0.257179	1
ZNF267	-0.257207	1
LEPROT	-0.257277	1
RPL5	-0.257659	1
PTP4A2	-0.257738	1
SH3PXD2B	-0.258029	1
RPL3	-0.258084	1
CNIH1	-0.258115	1
HNRNPUL1	-0.258507	1
NXT1	-0.258569	1
GABARAPL1	-0.25888	1
TMX2	-0.25927	1
RBMX2	-0.25936	1
POLR3GL	-0.259473	1
WDR1	-0.259566	1
FAM53C	-0.259803	1
HMGN3	-0.259813	1
RBMX	-0.259997	1
DNTTIP1	-0.260203	0.927925
UCHL5	-0.260416	1
BACE2	-0.260843	1
SURF2	-0.260922	1
GSTA4	-0.261231	1
HPF1	-0.261432	1
UTP6	-0.261469	1
BACE1	-0.261875	1
SLC33A1	-0.262259	1
GGCX	-0.262288	1
TBCB	-0.262339	1
HDAC4	-0.262613	1
VEZF1	-0.262624	1
DVL3	-0.262803	1
PANK2	-0.262958	1
VGLL4	-0.263289	1
ARFIP2	-0.26346	1
APOO	-0.263655	1
ORAI2	-0.264093	0.139183
ISCU	-0.264173	0.13933
HDDC2	-0.264696	1
DPM3	-0.264742	1
ANKRD9	-0.265192	1
ZDHHC9	-0.265318	1
NDUFB3	-0.265696	1
PLEKHM2	-0.265775	1
C12orf10	-0.265947	1
EIF3F	-0.266043	1
CLPTM1L	-0.266153	1
ATP5PF	-0.266198	1
PFDN6	-0.266676	1
GGCT	-0.266923	1
MLEC	-0.266998	1
RRP15	-0.267123	1
DNAJC7	-0.267136	1
RAB22A	-0.267311	1
JAGN1	-0.267861	0.525781
FCGRT	-0.267888	1
TBC1D20	-0.268028	1
BCAP29	-0.268311	1
ETFB	-0.268484	1
BAD	-0.268831	0.113386
ISG20L2	-0.268906	1
ARPC1B	-0.268959	1
PARL	-0.269213	1
RPS15A	-0.269216	1
INSIG1	-0.269368	1
PHAX	-0.269758	1
CALCOCO2	-0.269775	1
USP14	-0.269793	1
RFLNB	-0.270189	1
PSMA6	-0.270352	1
FLNC	-0.270371	1
ARMCX2	-0.270588	0.777967
CCDC91	-0.270598	1
RNF10	-0.270764	1
SIVA1	-0.270787	0.950248
MRPL32	-0.270801	1
NDUFC1	-0.270998	1
SMARCB1	-0.271255	1
MZT2A	-0.271633	1
INO80D	-0.271877	1
NECTIN3-AS1	-0.271923	1
EMG1	-0.272143	1
UNC50	-0.272354	1
LPIN2	-0.272705	1
TMEM14C	-0.272782	1
EIF2B2	-0.27284	1
RPL13	-0.273349	1
RGS9	-0.273572	1
RBFOX2	-0.274198	1
RAB3GAP2	-0.274221	1
MEPCE	-0.274232	1
ALG13	-0.274242	1
LRIG1	-0.274248	1
UBTD2	-0.274507	1
SNRPD1	-0.274537	1
ZFYVE16	-0.274546	1
ATP6V0D1	-0.274733	1
PHF20L1	-0.275111	1
PCNX4	-0.275329	1
ATP5MD	-0.275391	1
VAT1	-0.275447	1
PSMA5	-0.275508	1
OLFM2	-0.275807	1
GRPEL1	-0.27598	1
MESD	-0.276027	1
TCEA2	-0.276083	1
RNASEH1	-0.276106	1
SLC25A5	-0.276225	1
COX16	-0.276256	0.845468
SEC23B	-0.276275	1
RPL7A	-0.2765	1
MRPL27	-0.276561	1
NCOA7	-0.276575	1
HEBP1	-0.276911	1
WBP1L	-0.276991	1
SEC23IP	-0.277222	1
MFSD12	-0.277392	1
GNPTG	-0.277911	1
PSMD12	-0.277912	1
EIF3K	-0.278125	1
ARHGEF2	-0.278208	1
HABP4	-0.278996	1
DBF4	-0.279124	1
ALCAM	-0.279433	1
BRD4	-0.279525	1
BET1L	-0.27959	1
GINM1	-0.279626	1
PMM2	-0.279683	0.550888
CCDC50	-0.279693	1
FLOT1	-0.279836	1
SNHG16	-0.280329	1
NT5DC2	-0.28082	0.202411
PCNX1	-0.280841	1
MAP3K2	-0.281737	1
SNRPB2	-0.281751	0.411264
RPS21	-0.281785	1
CWC15	-0.282134	1
RAB8A	-0.282164	1
MRPL47	-0.282189	1
FBRS	-0.282573	1
SLC25A28	-0.282631	1
SERINC1	-0.282954	1
JOSD2	-0.283037	1
NOSIP	-0.283308	1
PSMB1	-0.283398	1
RBM4	-0.283401	0.329912
SDC3	-0.283685	1
PRR13	-0.283802	1
DDX56	-0.284201	1
SRSF5	-0.284861	1
CNN2	-0.284889	1
MOCS2	-0.284896	1
EPHX1	-0.285027	0.429147
SDF2	-0.285073	1
STARD3NL	-0.285181	1
IFNAR1	-0.285188	1
NENF	-0.285331	1
AP2A1	-0.285471	1
BCAS2	-0.285486	1
IRX2	-0.285533	1
ATRAID	-0.285613	1
SLIRP	-0.285716	1
RBM7	-0.285728	1
AFAP1	-0.285762	1
OSBPL8	-0.2858	1
PTPMT1	-0.28588	1
C1orf54	-0.286114	1
HEATR5A	-0.286652	1
TSG101	-0.286681	1
BTG3	-0.286916	1
RAP1GDS1	-0.287013	1
EXOSC1	-0.287109	1
CDC42SE1	-0.287135	1
ARCN1	-0.287136	1
CYSTM1	-0.287177	1
ATP5PO	-0.287262	1
GOLM1	-0.28757	1
BABAM1	-0.287587	1
PPP1R15B	-0.287645	1
CHCHD7	-0.287801	1
C5orf24	-0.287827	1
RAP1A	-0.287959	1
NONO	-0.28893	1
PLEKHG1	-0.288978	1
C1orf56	-0.289213	1
UBLCP1	-0.28939	1
QKI	-0.289444	1
PSD	-0.289517	1
CKS2	-0.289544	1
PRAF2	-0.290004	0.766133
MGAT1	-0.290061	1
POP4	-0.290165	1
CNPY4	-0.29028	0.146751
ANAPC13	-0.290381	1
RILPL2	-0.290447	1
RSBN1	-0.29077	1
NAA20	-0.290942	0.749408
GPAA1	-0.290949	0.685573
RRM2B	-0.29112	1
ATE1	-0.2912	1
MVB12A	-0.291326	1
UFD1	-0.291435	0.0605857
COX5B	-0.291471	1
SMCO4	-0.291603	1
TMED7	-0.291626	1
FKBP8	-0.292371	1
CCNQ	-0.292446	1
RRAS2	-0.292447	1
TNFAIP8	-0.292658	1
UBA5	-0.292725	1
DENND5A	-0.292928	1
YLPM1	-0.292937	1
NSMCE3	-0.293194	0.338985
HERPUD1	-0.293563	1
CAPZA2	-0.293608	1
RPS3	-0.293691	1
VIRMA	-0.293882	1
WDFY1	-0.293927	1
ITGB1BP1	-0.294075	1
MBD4	-0.294388	1
ZMYND11	-0.294433	1
SOCS3	-0.295049	1
ING3	-0.295327	1
NOL10	-0.29544	1
IMPDH2	-0.295494	1
RPL7	-0.295667	1
DNTTIP2	-0.295773	1
UQCC2	-0.295797	1
PCBP1	-0.296108	1
DDT	-0.296635	0.853753
DTYMK	-0.296686	1
CLCF1	-0.296749	1
EIF3J	-0.296951	1
IL4R	-0.297997	1
PTTG1IP	-0.298077	1
PSD3	-0.298496	1
BRAF	-0.298525	1
CHD4	-0.298898	1
ATP6V0C	-0.299293	1
CMC2	-0.299425	1
RPL27A	-0.299726	1
SLC44A1	-0.299951	0.888096
BOD1	-0.300013	1
MED1	-0.300365	1
PDE4DIP	-0.300834	0.612237
DHRS4L2	-0.301272	1
RALY	-0.301677	0.913702
UBE2B	-0.30168	1
CMTM3	-0.302005	1
POLR2E	-0.302529	1
NAGLU	-0.303125	1
PTOV1	-0.303337	0.266444
HSPA1A	-0.303627	1
RNF175	-0.303835	0.831188
TSR3	-0.304002	1
DEF8	-0.304105	1
RPF2	-0.304165	1
PEPD	-0.30452	1
ACSL3	-0.304656	1
SRP68	-0.304944	0.833164
BEX3	-0.305515	1
SMIM4	-0.305743	1
RIOK2	-0.305826	1
LYRM4	-0.306111	1
AK6	-0.30617	1
TMBIM4	-0.306253	1
CBY1	-0.30627	1
TMBIM6	-0.306353	1
EI24	-0.306442	1
IWS1	-0.306694	1
PRKAR1A	-0.306915	1
PSENEN	-0.307391	0.417894
ATP2B1	-0.307676	1
ARPC4	-0.308033	0.197052
AFF4	-0.308557	1
MFF	-0.308768	1
HNRNPU	-0.309198	1
GSK3A	-0.309388	1
SLC35E1	-0.309434	1
PDIA3	-0.309836	1
GNG5	-0.309932	1
MPHOSPH10	-0.310208	1
SLC22A17	-0.31032	1
TXNDC9	-0.310376	1
NT5C3B	-0.310415	0.0525014
SMAP1	-0.310535	0.694905
EDEM3	-0.31054	1
MORN2	-0.310768	0.742151
WIPI2	-0.311221	1
SFT2D1	-0.311589	1
FUOM	-0.311806	0.651921
FUNDC2	-0.311823	0.239129
ATG12	-0.312046	1
ACP1	-0.312318	0.114244
MAZ	-0.312323	0.280655
SLC2A3	-0.312327	1
PDLIM7	-0.312707	1
TWSG1	-0.312774	0.0716727
MXRA7	-0.312835	1
ING1	-0.313214	0.897537
PXMP2	-0.313662	1
MEIS3	-0.313918	1
UPF1	-0.314074	1
MAF1	-0.314263	1
ITGBL1	-0.314579	1
ECHS1	-0.314815	0.337045
DERL2	-0.315257	0.0704446
NDUFB10	-0.315478	1
ZNRD2	-0.315488	1
C1orf43	-0.315702	1
USO1	-0.315726	1
MFGE8	-0.315847	0.408003
MCUR1	-0.315864	1
SIK2	-0.31597	1
TMEM50B	-0.316368	0.512295
ABHD14A	-0.316401	1
ASB1	-0.316821	0.844821
PEF1	-0.316992	1
TXNDC15	-0.317189	0.0559561
SCO1	-0.317203	0.564046
ATP5MF	-0.317273	1
CILP2	-0.317394	1
UROD	-0.317638	1
TMCO3	-0.318383	1
PHB2	-0.318647	1
CCDC124	-0.318691	1
COPS6	-0.318886	1
LTBP2	-0.318887	1
RPL10A	-0.319508	1
MRPS24	-0.319831	1
PTH1R	-0.320106	0.516229
TOR1A	-0.320456	1
DCUN1D5	-0.320561	1
RPS15	-0.320716	1
RPL32	-0.321008	1
NFKBIB	-0.321124	1
PLXDC1	-0.321317	1
RGMB	-0.32132	0.646228
SNRPD3	-0.321326	1
COPS4	-0.321418	1
RLIM	-0.321509	1
COX6C	-0.321777	1
TRIOBP	-0.321856	1
NFIC	-0.322051	1
CNTN3	-0.322621	1
TAF3	-0.323459	1
SGK1	-0.323529	1
PTRH2	-0.323975	1
TAF11	-0.324113	1
DDOST	-0.324123	0.385987
FAM204A	-0.324221	1
MSRB3	-0.324266	1
PSAP	-0.32475	1
UGCG	-0.324777	1
MED6	-0.325233	1
PACSIN2	-0.325263	1
EEF1B2	-0.325345	1
HNRNPAB	-0.32569	1
SESN2	-0.326042	1
CDC26	-0.326206	1
MRPL43	-0.326238	1
TXNDC5	-0.326343	0.14886
SIK3	-0.326418	1
COPZ1	-0.326841	1
CREB3L2	-0.327288	1
CDC73	-0.327328	0.40994
MRPL40	-0.327895	1
ACTR10	-0.327922	0.289893
TSSC4	-0.327995	1
TTC39B	-0.328427	1
B3GALT6	-0.328467	1
PHYH	-0.328516	0.698975
GOLGA3	-0.328845	1
UTP11	-0.32885	1
HYOU1	-0.329214	1
TOMM5	-0.329218	1
ITGA8	-0.329442	1
SESN3	-0.329531	1
UQCRFS1	-0.32954	0.272777
LSM7	-0.330337	1
TPST1	-0.330369	0.302782
PRSS23	-0.330588	1
FKBP14	-0.331041	1
PLIN2	-0.331101	1
ZCCHC10	-0.331127	1
HDGFL3	-0.331388	1
SLC9A3R2	-0.331391	1
PRKAR2A	-0.33145	1
STOML2	-0.331496	1
ZFAND2A	-0.33169	1
FAAP20	-0.331848	1
ZNF622	-0.331864	1
SUB1	-0.331919	1
TTYH3	-0.332283	0.338538
ZNF800	-0.332333	1
CREG1	-0.33269	0.6762
PKN1	-0.333062	1
PSMG1	-0.333473	1
PFKFB3	-0.333552	1
ARFGAP1	-0.333757	0.874641
GALK1	-0.334031	0.585295
RNH1	-0.334476	1
RAB11FIP2	-0.334734	1
TJP1	-0.334888	1
RPS10	-0.334994	1
COPS3	-0.335424	1
TCF12	-0.335502	1
RANBP9	-0.335552	1
CEP85L	-0.335871	0.191264
CDK11B	-0.336232	1
TPRKB	-0.336591	1
RUNX3	-0.336593	1
MGST3	-0.336968	1
DYRK4	-0.337349	0.785558
MTRF1L	-0.337512	1
R3HCC1	-0.337623	0.634091
ALDH1A3	-0.337895	0.592544
IER3IP1	-0.338467	0.0311926
CITED2	-0.338486	1
ASF1A	-0.338522	0.426338
SERPING1	-0.338546	0.458453
TCEAL3	-0.33866	0.326622
STX4	-0.3388	1
CACNA1G	-0.338976	0.655093
UQCR11	-0.339	1
RACK1	-0.339313	1
TGIF1	-0.339475	1
CSDE1	-0.339639	1
CAND1	-0.339847	0.0723333
MAP4K4	-0.340356	1
CERCAM	-0.340665	1
AP1S2	-0.340717	1
SUPT5H	-0.341139	1
PHF19	-0.341425	1
SFT2D2	-0.341884	1
IER5	-0.342114	1
YME1L1	-0.342453	0.857603
CDK17	-0.342567	1
COX11	-0.342893	1
KIF1A	-0.342966	1
ZNF281	-0.343446	0.858369
UBE2N	-0.344037	1
PRKCE	-0.344425	0.910985
MRPS10	-0.344787	0.488391
PGLS	-0.344844	1
PI4K2A	-0.345712	0.398074
ELOVL5	-0.345737	1
UTP23	-0.345856	1
COA3	-0.345885	0.0516887
CYTOR	-0.346022	1
PSMC5	-0.346198	1
ARL2BP	-0.34628	0.879849
TMEM106C	-0.346313	0.740159
NDUFB5	-0.346776	1
SBNO1	-0.346793	0.527914
SNRPC	-0.346985	0.96274
TUBB4B	-0.346988	1
MRPS21	-0.346995	0.184022
SIGIRR	-0.347221	0.815217
HAX1	-0.347793	1
CDC37L1	-0.347888	1
TSPYL1	-0.348132	0.685233
SRPRA	-0.348368	1
S1PR2	-0.348717	0.360584
RARA	-0.348911	1
SLC31A1	-0.34918	1
SPG21	-0.3494	0.0267038
SPCS1	-0.349689	1
AKR1A1	-0.34979	0.571717
CTNNB1	-0.349977	0.378073
PCNP	-0.350317	1
GNB1	-0.350515	1
NOP56	-0.350547	1
SCAMP2	-0.351177	1
TGFB1I1	-0.351472	1
DGUOK	-0.351539	1
TOB1	-0.351792	1
MORF4L1	-0.352008	1
MRPS12	-0.352333	1
DPH3	-0.352413	0.407153
FILIP1L	-0.352458	1
PTGES3	-0.352745	1
WBP1	-0.352793	0.78318
RPL39	-0.352808	0.562709
NES	-0.352825	1
DNAJC19	-0.353153	1
SKI	-0.353252	0.739557
CMSS1	-0.353277	1
TMEM41B	-0.353813	0.493215
SUGT1	-0.353904	0.0266027
DNAJC12	-0.354476	1
ASS1	-0.354741	0.339501
FADS1	-0.355124	0.586633
SEMA5A	-0.355276	1
SESTD1	-0.355742	0.898901
JAM3	-0.35668	0.133614
KPNA6	-0.356833	0.606533
RAD23A	-0.35695	1
ISCA1	-0.356969	0.465339
SEPTIN7	-0.357487	1
TMEM70	-0.357507	1
ATP6V0A1	-0.358276	1
LYSMD3	-0.358647	1
NR4A1	-0.35906	1
LARP6	-0.359717	1
ECI1	-0.359785	1
ABCB6	-0.360292	1
CUEDC2	-0.36037	0.138685
CYBRD1	-0.361194	0.544598
RPL6	-0.361354	0.00215781
RPL26	-0.361381	0.0809708
SLC3A2	-0.361468	1
UGDH	-0.361763	1
NBDY	-0.361904	0.224257
PPIL4	-0.362075	0.284202
PSMD8	-0.362102	1
PSMB6	-0.362261	0.809331
SENP6	-0.36251	0.928916
RAB34	-0.362585	0.00731413
NDUFAB1	-0.362893	1
G3BP1	-0.36311	1
POFUT2	-0.363191	0.0396843
HIC1	-0.363741	1
TM9SF1	-0.364323	0.828234
AURKAIP1	-0.364927	0.669534
CD2BP2	-0.365045	0.252214
ATP5MPL	-0.36512	1
FEZ1	-0.365187	0.0915659
BIN1	-0.365861	0.201595
IRS2	-0.365912	0.243488
ZBTB38	-0.366013	1
MRPL21	-0.366026	1
FOXC1	-0.36607	1
COPB1	-0.366533	0.862668
PDIA6	-0.367206	0.882712
TOMM70	-0.367403	0.574954
POR	-0.367439	0.772055
TMED10	-0.367688	0.994987
DCAF13	-0.368057	0.641128
AVPI1	-0.368103	1
MSANTD3	-0.368299	0.311309
SERPINE1	-0.368536	1
PSAT1	-0.368672	1
PTPN11	-0.368847	1
PRPS1	-0.369229	0.180529
DCTN2	-0.369903	1
SNX6	-0.369942	1
SELENOT	-0.370107	0.202311
RWDD1	-0.370112	1
GMPPB	-0.37019	0.674106
ANAPC11	-0.370384	1
CGRRF1	-0.370908	0.0710818
TMEM115	-0.371139	0.287685
CEBPA	-0.371572	0.290149
GTPBP4	-0.371656	1
TCP1	-0.37183	1
ZNF331	-0.371901	1
STX2	-0.37251	0.33127
ROR1	-0.372643	0.149583
GOLIM4	-0.372659	0.0597012
SBF2	-0.372748	1
NMB	-0.373359	1
AZI2	-0.373999	1
ETV5	-0.374523	1
COQ10B	-0.374609	0.00718744
STIP1	-0.374765	1
ETF1	-0.374795	1
GABARAPL2	-0.374849	0.692569
ILK	-0.375021	0.179458
VAMP5	-0.375384	0.493932
LRRN1	-0.375694	1
SLC39A3	-0.375841	1
WDR46	-0.375879	0.607019
TOX4	-0.376045	0.0117649
ALDH1L2	-0.376852	0.176331
H2AFZ	-0.377654	1
Z99496.2	-0.377981	1
FRRS1L	-0.378987	0.12732
PDLIM2	-0.379548	0.0340002
POLR2C	-0.38004	0.0286017
CD302	-0.380187	0.412633
RNF187	-0.380226	0.795475
ERN1	-0.380233	1
PSMC1	-0.380441	0.309143
RTRAF	-0.380701	1
PRDM1	-0.38103	1
RRP1B	-0.381192	1
FICD	-0.381245	0.0911619
THSD4	-0.381394	0.487463
SLC25A33	-0.38174	0.201729
MAP1LC3A	-0.381873	0.0183681
PHLDB1	-0.381983	0.129563
C12orf75	-0.382354	1
PARVA	-0.382511	0.0189508
MLF2	-0.382513	1
VPS25	-0.382953	1
DERL1	-0.383345	0.242701
S1PR3	-0.383392	0.697367
MRPL51	-0.383546	1
C6orf89	-0.384136	0.251688
PXK	-0.384628	0.0872147
NAV3	-0.384852	0.165264
B4GALT4	-0.384854	1
JMJD6	-0.384955	0.217101
RPS19BP1	-0.384996	0.640512
DESI2	-0.38537	1
TMEM167A	-0.386581	0.379579
WIPF1	-0.386831	0.134751
ZFAND3	-0.386843	0.176703
FKBP7	-0.38705	0.146519
NFATC4	-0.38726	0.0179314
GJA1	-0.387597	1
LAYN	-0.387626	0.140139
AKR1B1	-0.387982	0.551843
RPN1	-0.388345	0.0273868
ADSL	-0.388405	0.144158
NAV1	-0.388445	0.499351
NUB1	-0.388942	0.394939
NFIB	-0.388991	1
FAT4	-0.389205	0.551223
TMEM248	-0.389277	0.619473
UBE2M	-0.389853	1
MAP2K3	-0.3899	1
CSTB	-0.390283	0.369021
PGAP1	-0.390493	1
FOXL2	-0.390609	0.385622
THAP7	-0.390728	0.0605024
ZNFX1	-0.39085	0.802326
MAP1A	-0.390896	0.418967
SLC16A7	-0.391061	1
HDGF	-0.391446	1
ISOC2	-0.391822	1
NKAP	-0.392181	0.105703
RAN	-0.392278	1
FIBP	-0.392335	0.157282
EIF2AK3	-0.392372	0.4435
PITPNA	-0.392382	0.09297
TMEM119	-0.392432	0.0961258
LRRN4CL	-0.392558	0.121341
CMTM6	-0.392705	1
EGFL7	-0.392937	0.0781769
COX14	-0.393541	0.775913
CDV3	-0.393936	1
SNX3	-0.394082	0.133025
ACAA2	-0.394198	0.169546
MAP4	-0.394396	0.200289
POLR2A	-0.394411	1
KPNA4	-0.394446	1
CHURC1	-0.395604	1
RPL7L1	-0.395625	0.258983
ATP5ME	-0.395697	1
UBN1	-0.39641	0.860623
VAMP3	-0.396644	1
MICOS13	-0.396801	0.120241
SLC12A2	-0.396869	1
NOL7	-0.396934	0.655154
COX20	-0.397501	1
STK17B	-0.397997	1
CHMP4B	-0.397999	1
VBP1	-0.39803	0.270656
HNRNPDL	-0.398151	0.0479302
EBNA1BP2	-0.398673	0.192798
PSMD14	-0.39873	0.120122
NOVA1	-0.39928	0.140139
NBEA	-0.399523	0.278835
BIRC2	-0.399923	0.441577
TMEM230	-0.400007	0.377332
TRAPPC5	-0.400137	1
PKDCC	-0.400192	0.204118
SRSF6	-0.4002	0.689077
CIB1	-0.400548	0.0859556
TRIR	-0.400574	0.000514694
WWC2	-0.400754	0.750505
PCMT1	-0.40107	0.0313552
LDHA	-0.401223	1
CCDC167	-0.402	0.447539
SEC63	-0.402219	0.716891
EMC4	-0.402502	0.236672
MYADM	-0.402834	1
COMMD7	-0.40288	0.324214
ARHGAP28	-0.403252	0.150888
DYNLT1	-0.403413	1
C11orf24	-0.403494	0.153432
FBLN5	-0.404065	0.160831
SELENOS	-0.40429	0.306054
EGLN3	-0.404624	1
SCO2	-0.404707	1
GRASP	-0.404875	0.246306
AKR7A2	-0.404979	0.664997
ARL13B	-0.405324	0.084328
C11orf58	-0.406234	1
HMGN2	-0.406252	1
ARHGAP24	-0.406703	0.128999
YIPF6	-0.406848	0.230787
CFL1	-0.407146	1
TSHZ1	-0.407443	1
RAD21	-0.407514	0.588287
PEA15	-0.407771	1
SCYL1	-0.407827	0.0599003
PRPSAP1	-0.408391	0.0753564
JCAD	-0.408601	0.467776
ANTXR2	-0.409374	0.0902627
SLC16A1	-0.409406	0.0815772
BLOC1S6	-0.409487	0.071237
PSPC1	-0.409973	0.00309185
PLD3	-0.410153	0.207409
IFT57	-0.411124	0.0692466
SLC7A2	-0.411492	0.50218
SDHAF2	-0.411642	0.0533562
EPB41L4A-AS1	-0.412247	1
CASK	-0.412291	1
IGF1R	-0.412296	1
VPS4A	-0.412324	0.0239808
LBR	-0.412324	0.34898
DNAJC15	-0.41248	1
CCDC107	-0.412579	0.173801
RECQL	-0.412584	0.030003
EIF1AX	-0.412963	1
CAPZA1	-0.413352	0.386498
DPM1	-0.413861	0.129732
PPP1R2	-0.414243	1
ZC3HAV1	-0.414484	1
ZSWIM6	-0.414874	1
COPS8	-0.415095	0.000999786
AHR	-0.41526	0.013326
CHD1	-0.415792	1
UBL5	-0.415794	1
FKBP11	-0.416304	0.0432148
SEC13	-0.416396	0.0848646
RWDD4	-0.41662	0.0531464
SLC16A2	-0.41663	0.280016
RYBP	-0.417457	1
CXXC5	-0.417577	1
SGCB	-0.417631	0.12031
LAPTM4A	-0.417888	1
CLINT1	-0.418213	0.868479
RPL37A	-0.418433	0.0101799
NRP2	-0.419524	1
NAGK	-0.419652	0.243062
RBX1	-0.419848	0.350412
AHI1	-0.420002	0.529267
SPCS2	-0.420046	1
SPIRE1	-0.420453	0.0720021
TSHZ2	-0.420579	0.880201
CSKMT	-0.420688	1
TGFBR1	-0.420711	0.977335
TOMM6	-0.421543	0.337656
RRAS	-0.421918	0.5799
AL627171.2	-0.422495	0.0645226
TXNL1	-0.422769	0.319172
TBL2	-0.422962	0.0430346
DYNC1LI2	-0.423208	0.16756
PDE7B	-0.423408	0.178628
ZFAS1	-0.423443	1
FAP	-0.423623	1
RNASEH2C	-0.423674	1
TM2D2	-0.423969	0.168772
EIF3L	-0.42401	1
P3H1	-0.42465	0.0204622
EIF5A2	-0.425082	0.128925
AKT3	-0.425152	0.0795155
EFHD2	-0.425865	1
TNFAIP3	-0.426005	1
RPS13	-0.426102	0.106171
C4orf48	-0.42623	0.0587883
CCT7	-0.426653	0.865616
CYP1B1	-0.427104	1
LATS2	-0.427603	1
COPRS	-0.427642	0.134113
ROBO2	-0.428178	0.512545
RPL23A	-0.428458	1
ZNF428	-0.428527	0.0773692
H3F3A	-0.428606	0.415944
MAN1A2	-0.42891	0.512468
IFITM2	-0.429888	1
IL11RA	-0.42998	0.00320049
RPS11	-0.430177	1
ENAH	-0.430445	1
PCDH18	-0.430984	0.0160645
COX7C	-0.431859	0.361528
CSGALNACT2	-0.432143	0.0010707
COL4A1	-0.432211	0.242472
RAP1B	-0.43293	1
UQCR10	-0.433291	1
SLC25A4	-0.433365	0.157517
IGFBP5	-0.433392	1
DYNC1LI1	-0.433886	0.0386408
BNIP2	-0.434678	0.25055
ALKBH5	-0.4357	0.127561
NECTIN3	-0.435883	0.0900067
MLF1	-0.435907	0.622335
TOB2	-0.436367	0.641243
VCP	-0.436697	0.329536
TNFRSF10B	-0.436944	0.0165601
GTF2H5	-0.436966	0.577836
STX5	-0.437182	0.0277144
CNN3	-0.437299	0.602082
RPS4X	-0.437471	0.0152529
HNRNPH3	-0.438414	0.177298
IMP3	-0.44022	0.317751
MAT2A	-0.440519	1
AC090617.10	-0.441024	0.0903656
IL6ST	-0.441487	1
SMAD7	-0.441709	0.138282
REL	-0.441962	1
CLIC4	-0.441988	0.0365235
NUCKS1	-0.442096	1
EIF5A	-0.442458	1
OSBP	-0.443784	0.012292
ITGA11	-0.443834	0.166448
DDX24	-0.444595	0.0989215
MAFG	-0.445208	0.300105
NDUFC2	-0.445247	1
COX17	-0.445472	0.472128
ISG20	-0.445518	1
ZBTB20	-0.445802	0.731692
RPS25	-0.446108	0.020602
RAB5IF	-0.446432	0.504379
FAU	-0.446965	0.00112447
MACO1	-0.447089	0.00414807
PIN1	-0.448537	0.0280723
HLA-C	-0.448894	1
GPC4	-0.448968	0.0224425
PRELID1	-0.449555	0.930924
SHOX2	-0.450473	0.335698
CTSB	-0.450644	0.169657
TAF12	-0.450969	0.00780232
PABPC4	-0.451118	0.0506281
FST	-0.45129	1
FBXO9	-0.451473	0.0532318
CRTAP	-0.451924	0.0983583
MRPL36	-0.452276	0.0711927
TMEM219	-0.452503	0.0195972
RBMS1	-0.4528	0.499447
SAT2	-0.452847	0.0537738
JAK1	-0.454414	1
MEF2C	-0.454512	0.503507
SLIT2	-0.455083	0.177746
SAMD4B	-0.455189	0.0161733
IFT22	-0.455221	0.0547511
SNHG6	-0.455324	1
BANF1	-0.455481	0.548329
RNASEK	-0.455592	1
MSX1	-0.455871	0.487101
CALM3	-0.45659	0.00878451
NUCB1	-0.456682	0.129326
MGST1	-0.458065	1
ATP5F1D	-0.458216	1
RRAGA	-0.45927	0.0143156
MRPL57	-0.459443	0.024496
ZFR	-0.459548	0.020952
UBL3	-0.459925	0.00504892
MRPL41	-0.461043	0.0802521
NOTCH2	-0.461061	0.0599634
DHRS7	-0.461463	0.619567
VAMP2	-0.462215	0.160394
GTF3A	-0.462623	0.044792
H2AFX	-0.462695	0.107781
CACHD1	-0.463011	0.508237
CTDNEP1	-0.463015	0.0702402
STUB1	-0.463668	0.0164246
KCNK15	-0.463702	1
GPR153	-0.464575	0.0676881
EIF4E2	-0.464948	0.13316
MGAT2	-0.465165	0.122581
SRSF9	-0.465575	0.0114048
SRXN1	-0.466038	0.119758
SPTY2D1	-0.466074	0.0775305
MOB4	-0.466479	0.0048104
ARSG	-0.467351	0.0431937
HSP90AB1	-0.467563	0.0775273
RAB18	-0.467576	0.0859262
VGLL3	-0.468158	0.153302
USP12	-0.468667	0.106508
RHOA	-0.468923	0.341118
NREP	-0.469404	0.470652
PDZRN3	-0.469827	0.0774631
LAGE3	-0.470066	0.088994
REV3L	-0.470193	0.152965
MYH10	-0.470715	0.160187
PYCR1	-0.470985	0.00196836
MED4	-0.471939	0.00640632
COX8A	-0.472568	0.977977
SLC35B1	-0.472838	0.0118772
SCX	-0.473395	1
COL8A2	-0.473468	0.00731879
GUK1	-0.473677	1
COPA	-0.474864	0.00101719
GTF2A2	-0.475123	0.0115876
SUPT4H1	-0.475296	0.0845856
SNAI2	-0.475704	0.387778
NT5E	-0.476767	0.0440476
CIRBP	-0.476899	0.747967
PEAK1	-0.477816	0.0358475
NSMCE4A	-0.478175	0.125831
TMEM214	-0.479016	0.00185029
RPL41	-0.479205	0.00021919
NAF1	-0.479663	0.832545
PSMB3	-0.48	0.0983344
DDX3X	-0.480211	1
DIPK2A	-0.480335	1
LLPH	-0.480847	0.0107113
GTF2F1	-0.481171	0.0225442
GLUL	-0.481208	0.114811
PLPP5	-0.481263	0.00144724
ETV3	-0.481476	0.991247
TCAF1	-0.482411	0.706034
ANGPTL2	-0.482444	0.0076889
EPRS	-0.482531	0.0273668
TRPS1	-0.483724	0.298269
UBA52	-0.484127	0.00523462
CCT6A	-0.484281	0.722087
RPL37	-0.484565	0.00386142
MTUS1	-0.484586	0.242
HBP1	-0.484664	0.0492016
AOPEP	-0.48507	1
RPL27	-0.485352	0.00589812
GPX7	-0.485488	0.00229712
CRIP1	-0.485904	1
CYCS	-0.487311	0.282729
SIRT1	-0.487693	0.285076
RPL17	-0.487902	2.69106e-06
CCN2	-0.488064	1
FDX1	-0.488162	0.0046323
CFAP36	-0.488288	0.0135388
CBX6	-0.488335	0.0912087
RHOB	-0.488509	1
ZFAND6	-0.489089	0.0108869
MSRB2	-0.489365	0.0364844
FAS	-0.48943	0.0196052
ARL5A	-0.490473	0.00832414
FAM32A	-0.490986	0.00481796
TIMM17A	-0.49104	0.0351936
PITHD1	-0.491426	0.190639
RPLP2	-0.491702	0.000898947
PDCD6	-0.492388	7.75132e-05
PSMC2	-0.493574	0.0126757
YIPF5	-0.494597	0.0291129
MEF2D	-0.495013	0.0345969
SDC2	-0.495259	0.00193591
NDUFAF3	-0.495515	0.0463084
SAR1B	-0.49601	0.0310695
BLOC1S1	-0.496854	0.149431
TSHZ3	-0.497355	0.045133
CCDC88A	-0.497591	0.00976726
CLDN11	-0.498675	1
NEU1	-0.499979	0.00808231
MIDN	-0.501045	1
FOSB	-0.501281	1
ABCA1	-0.501627	0.945195
GPX4	-0.501812	0.0754987
ATP5MG	-0.50187	0.800891
HNRNPC	-0.502148	1
LRRC41	-0.502755	0.0119467
MZT2B	-0.503164	1
IER3	-0.503319	1
SAFB2	-0.503833	0.00847301
HEXIM1	-0.504071	0.259869
MPZL1	-0.504547	0.0222599
COL27A1	-0.505064	0.182171
CAMK2N1	-0.505184	0.381101
SNAPC1	-0.505372	0.0231677
PCGF5	-0.505735	0.010649
YIPF3	-0.505961	0.020443
EIF4H	-0.506107	0.0090773
TSPAN4	-0.506574	0.0626815
PSIP1	-0.506642	0.0191797
EGLN1	-0.506781	0.0251256
TAF13	-0.5068	0.000946773
MPG	-0.507826	0.00356597
COMMD1	-0.509271	0.00345283
ZNF521	-0.509278	0.0127023
PDGFRL	-0.50966	0.0107171
PNO1	-0.510874	0.152543
FKBP1A	-0.510941	0.0268118
ARID5A	-0.511565	0.0256007
SDF2L1	-0.511702	1
CIAO2B	-0.51184	0.0534185
MCFD2	-0.511979	0.0130061
GREM2	-0.512131	0.162638
BSG	-0.512307	0.194858
GALNT1	-0.512804	0.11492
METAP2	-0.512955	0.1056
NDN	-0.513636	0.00248637
DTWD1	-0.51412	0.0683522
ANKRD37	-0.514515	0.254854
SMOC2	-0.51626	0.0218245
GPM6B	-0.517528	1
HILPDA	-0.517803	1
CAMLG	-0.518572	0.0644948
LHFPL2	-0.519575	0.00748439
NRP1	-0.519585	0.0327451
RGS10	-0.519945	0.0108489
KLF9	-0.52016	0.629906
ATP5F1E	-0.520837	0.00996261
PTGIS	-0.521249	0.106505
TMEM45A	-0.522179	0.00620768
RDH10	-0.52266	0.478025
CBLB	-0.523292	0.0795772
DNM1	-0.524436	0.00470031
TMEM35B	-0.524805	0.000909392
KANK2	-0.525039	0.00560661
NID1	-0.525099	0.00338271
CPEB4	-0.525288	0.00707014
RNF152	-0.525326	1
UXT	-0.525436	0.0564011
MLLT11	-0.525748	0.0519277
FAF2	-0.526694	0.0135305
SRGAP1	-0.526881	0.149674
CHIC2	-0.527938	0.000135016
PAX3	-0.529304	0.222385
RPL31	-0.529319	0.184895
RBM3	-0.529498	0.00599389
TMEM98	-0.529621	0.000376049
HM13	-0.530706	0.0590871
SRSF7	-0.531646	0.803478
ANXA6	-0.531884	0.00108075
ARID5B	-0.532408	1
NDUFAF8	-0.532432	0.0412007
SNRPG	-0.533289	0.207292
COL13A1	-0.534053	0.0306041
ERCC1	-0.534389	0.000367258
PID1	-0.534529	0.0044507
TLE1	-0.534696	0.123051
YIF1A	-0.534868	0.0337366
NTM	-0.53574	0.13534
EEF1D	-0.536046	0.0223337
CNPY2	-0.536249	0.00597864
TSPAN5	-0.536591	0.144358
ANTXR1	-0.537232	0.000754677
RPS12	-0.537365	9.65935e-07
LOXL1	-0.539032	0.0031783
ELOC	-0.539313	0.139369
PNPLA8	-0.53934	0.0125216
CDK2AP2	-0.540518	0.000477479
YBX1	-0.542107	0.0148547
RAB31	-0.543121	0.0122331
SERP1	-0.543258	0.0907546
METRN	-0.543978	0.0274648
MAP3K20	-0.544844	0.0366475
SRP19	-0.546071	0.216473
RER1	-0.546237	0.00018126
MTHFD2	-0.548226	0.00982996
MORC4	-0.548514	0.00278608
RPS27A	-0.549367	1.12379e-06
EIF1	-0.550963	1.28098e-05
RPL10	-0.551957	1.13772e-06
LEPR	-0.552168	1
GOT1	-0.552201	0.00438156
GHITM	-0.552468	0.00583616
SRA1	-0.552629	0.0304209
AKIRIN1	-0.552702	0.00227153
TMEM165	-0.553129	0.0675605
NFATC1	-0.553909	0.0098233
SERPINB6	-0.554605	0.000674367
PRDX6	-0.555718	0.0320022
AP3S1	-0.556265	0.00151118
GNL1	-0.556965	0.0801445
TRIB1	-0.557326	1
LAMTOR5	-0.557786	0.015677
WDR83OS	-0.557844	0.000864079
ANKRD28	-0.55937	0.0415401
GTF3C6	-0.559759	0.00085342
RHOQ	-0.561476	0.0012217
LIF	-0.561544	0.343608
ARL1	-0.562285	0.000211367
CCNH	-0.562519	0.000839204
GFPT1	-0.563352	0.00283314
TMEM59L	-0.564392	0.00116887
NRBF2	-0.564743	0.0444941
SUCO	-0.564908	0.831025
EDIL3	-0.565132	0.453656
SWI5	-0.566403	0.00458483
RAB21	-0.567135	3.71081e-05
RAB1A	-0.567199	0.000546337
KLF2	-0.567748	0.0204035
FSTL3	-0.568054	0.0045555
RAB7A	-0.568464	0.00645622
MYLIP	-0.57018	0.000137931
CLTA	-0.570358	0.0970354
HSP90AA1	-0.570926	0.000612435
SLC7A8	-0.571002	0.0778003
NAP1L1	-0.571557	0.0252346
NDUFB2	-0.572155	0.0705703
RTF2	-0.572185	0.000321842
CD164	-0.573184	0.00786949
RTL8C	-0.574142	0.000689698
TGFBR3	-0.574538	0.00018753
SNF8	-0.575194	0.000424836
RPL15	-0.575259	5.46151e-08
GNG10	-0.57544	0.000440803
CHCHD10	-0.575455	0.0294469
CPXM2	-0.575677	0.0710818
GAS5	-0.576584	1
UQCRH	-0.577377	0.00327334
CRNDE	-0.577693	0.000859637
ACBD3	-0.578513	0.00851186
ELL2	-0.579656	0.180778
TXN	-0.580301	1
TMSB10	-0.580546	0.0260297
RAB8B	-0.580759	0.000940025
RPL18A	-0.580768	0.00021025
[truncated: 628 more rows]
